# Supplementary material for: Exploring the Therapeutic Potential of Epigallocatechin-3-gallate (Green Tea) in Periodontitis Using Network Pharmacology and Molecular Modeling Approach
Source: Int J Mol Sci. 2025 Sep 19;26(18):9144. doi: 10.3390/ijms26189144 (PMC12470304; doi:10.3390/ijms26189144)
Supplement: Supplementary file 1 [file ijms-26-09144-s001.zip]

Archive with 3 entries (3 files):
- Table S1.csv
- Table S2.xlsx
- Table S3.pdf
