# Supplementary material for: Exploring the Therapeutic Potential of Epigallocatechin-3-gallate (Green Tea) in Periodontitis Using Network Pharmacology and Molecular Modeling Approach
Source: Int J Mol Sci. 2025 Sep 19;26(18):9144. doi: 10.3390/ijms26189144 (PMC12470304; doi:10.3390/ijms26189144)
Supplement: Supplementary file 1 [file ijms-26-09144-s001.zip › Table S1.csv]

Swisstarget	TCMSP	Genecards	GEO(NCBIgene)
MAPT	FYN	CTSC	ABCA1
DNMT1	RELA	LOC130006572	ACE
DYRK1A	IKBKB	IL1B	ACP5
APP	IRF3	FPR1	ACTN1
MAPK14	TBK1	PDON2	ACTN2
TERT	AGT	IL1A	ADAM17
MMP2	EGFR	IL6	ADAMTS1
PGD	STAT5B	TNF	ADAMTS15
MET	AKT1	MMP8	ADAMTS9
MMP14	VEGFA	IL10	ADGRE1
ABCB1	FGFR1	MMP1	ADGRG6
BACE1	CCND1	CXCL8	ADM
BCL2	BCL2	TNFSF11	ADRB1
STAT1	BCL2L1	VDR	AGER
SQLE	FOS	CDKN2B-AS1	AGT
KCNH2	CDKN1C	TLR4	AGTR1
ST3GAL3	EIF6	IL4	AHSG
FUT7	BAX	C1R	AIFM2
FUT4	CASP9	ELANE	AIM2
GABRA1	FLT1	TNFRSF11B	AKT1
GABRB2	KDR	IL17A	AKT2
GABRG2	EGR1	FCGR3B	ALDH2
CA3	RPSA	LTF	ANGPTL2
MMP12	PDGFB	IFNG	ANGPTL4
CA2	PLAU	TLR2	ANXA1
CA1	MMP2	TGFB1	AP3B2
CA12	MMP9	MMP9	APCS
HIF1A	MAPK3	FCGR2A	APOE
CA7	MKP1	ITGB2	APP
CA6	IL10	IL1RN	AQP3
CA9	EGF	C1S	ASPN
CA5B	FGF10	FCGR3A	AZGP1
CA5A	RB1	CD14	AZU1
PTGS1	CDK4	MMP2	BACH1
MMP9	PDGFRB	CRP	BCL2
ABCG2	TNF	TIMP1	BCORL1
CA4	JUN	C1RL	BDNF-AS
KLK1	IL6	DEFB1	BEGAIN
KLK2	NOS2	ENSG00000226079	BGLAP
MMP13	CDK6	MPO	BIRC5
ABCC1	CDKN2A	IL18	BLK
DNM1	EEF1E1	HLA-B	BMAL1
TAS2R31	AHSA1	CCL2	BMP2
PGF	CASP3	GLT6D1	BMP4
VEGFA	TP53	IL2	BRAF
CA13	ELANE	CCR5	BRINP3
KIT	MMP14	MMP3	BSG
KDR	ELK1	BGLAP	BTG2
FGFR1	MAP2K1	PTGS2	C1orf87
SHBG	IVL	HLA-DRB1	C3
CBR1	MPK8	HLA-A	C4A
CHRNA7	PLCG1	GC	C4B
DRD2	PTGS2	DSPP	C5
ADORA3	NFKBIA	CTSK	C5AR1
HSP90AA1	RPS6KB1	ICAM1	CAMK4
RXRA	POR	IL13	CAMP
SNCA	ODC1	NOD2	CASP3
POLB	XDH	MMP13	CASP4
CYP19A1	CASP8	RUNX2	CASP7
SERPINE1	FASN	CCL5	CAT
ESR1	TOP1	SLC35C1	CCDC13
ALPL	LDLR	NFKB1	CCL11
YWHAG	MDM2	ACP5	CCL18
HSD17B2	RASGRF2	MIR146A	CCL2
PLA2G2A	RAF1	FCAR	CCL21
PLA2G5	BAK1	DPP7	CCL25
PLA2G10	BCL2L10	CTSG	CCL3
EIF4A1	BBC3	BRINP3	CCL5
PDK1	MAP3K1	SIRT1	CCL7
RAF1	BCL2L2	CCL3	CCN2
BRAF	BAD	FERMT3	CCR2
MT-ND4	COMT	CAMP	CCR5
THRA	SOD1	POSTN	CD14
THRB	CAT	CXCL10	CD177
DGAT1	SAA1	SELE	CD180
HSD17B1	PRKCA	MIR155	CD200R1
CCR5	PRKCE	MIR223	CD274
CELA1	APP	FCGR2B	CD28
PREP	TEP1	ADGRG6	CD36
TDP1	HTT	SELL	CD4
FFAR1	TIMP1	BMP2	CD40
GLI2	TIMP2	HTN3	CD40LG
GLI1	TDP2	VEGFA	CD44
PPARG	GDPD5	PLG	CDH1
PPARA	MMP1	ESR1	CDH13
PARP1	MMP3	DMP1	CDKN2A
CYP1B1	MMP13	CXCR2	CDKN2B
CA14	CDKN1C	H19	CDKN2B-AS1
CDK5R1	HIF1A	PADI4	CFH
CDK5	IGF1R	CERNA3	CGAS
ALOX5AP	STAT1	TIMP2	CHD1
PLA2G1B	FOSL1	DEFB4A	CHGA
KCNA3	FOSL2	FERMT1	CHI3L1
CHEK1	FOSB	CSF2	CLC
ST6GAL1	JUNB	MIR1226	CMA1
WEE1	JUND	IL12B	CNR1
F2	RUNX1T1	MIR125A	CNR2
NFE2L2	HERC5	MIR17	COL1A1
CHEK2	CDC2	SLC23A1	CRACR2A
BMP1	PCNA	MKLN1	CRP
STAT3	GRF-1	LTA	CSF1
HSD11B1	MMP7	PRTN3	CSF1R
GRM2	EPHA10	HLA-DQB1	CSF2
	EDNRA	MIR214	CSMD1
	EDN1	SERPINE1	CTHRC1
	VIM	CCL21	CTLA4
	HSPA5	TUG1	CTNNB1
	ERBB2	CAT	CTSC
	RPS6KA1	MIR21	CTSS
	FOXO1	CTLA4	CX3CL1
	CD4	NLRP3	CX3CR1
	DHFR	GUSB	CXCL1
	PIM2	MIR671	CXCL10
	FGF2	LYST	CXCL12
	HOXD1	NCF4	CXCL6
	FAS	AGER	CXCL8
	MADD	PLAT	CXCR1
	CYP3A7	STATH	CXCR2
	OXSM	CD40LG	CYBA
	ESR1	SSUH2	CYP1A1
	FCER1A	CYBA	DAOA
	PPARG	ITGAL	DCST1
	CEBPA	MIR140	DEFA1
	TLR4	PTEN	DEFA3
	ACACA	MIR200B	DEFA4
	SP1	ITGAM	DEFB1
	ME1	SLC17A5	DEFB103B
	G6PD	CSF1	DEFB104A
	SREBF2	SLC37A4	DEFB4A
	SRD5A2	MIR144	DGKA
	CAV1	IBSP	DKK1
	CREB1	CXCR4	DLG2
	DNMT3A	LINC02605	DLX5
	DNMT3B	AZU1	DMP1
	IL6ST	MIR142	DNM1L
	CDH1	MBL2	DNMT3B
	CYP7A1	ITGB6	EBI3
	MPK7	IL1R1	EDN1
	MUC5AC	MMP12	EEFSEC
	CAMKK2	S100A8	EIF2AK2
		SELP	ELANE
		COL17A1	ENG
		PPARG	EPHA3
		CD79A	ERC2
		FGB	ERGIC1
		SIGLEC5	ERN1
		COL1A1	ESR1
		STX3	ESR2
		NFAT5	ETAA1
		DEF6	ETNK2
		UNC45A	ETS2
		ANKZF1	F2RL1
		FCHO1	F3
		NCF4-AS1	FAM135B
		NOS2	FAM180A
		NPY	FAM47A
		CMA1	FBN1
		SOD2-OT1	FBXO38
		COL3A1	FCGR2A
		MEG3	FCGR2B
		IL17F	FCGR3A
		SERPINA1	FCGR3B
		HAX1	FFAR1
		VCAM1	FGB
		TNFRSF1A	FGF2
		CD4	FGF21
		HLA-C	FIZ1
		DEFB103B	FMOD
		IL1RAPL2	FNDC5
		VAV1	FOXA1
		TNFRSF11A	FOXP3
		ADIPOQ	FPR1
		CD36	FRG1
		CASP3	FTO
		IL33	G6PD
		ACE	GC
		CTSB	GLT6D1
		OSM	GNRH1
		GSTM1	GPN1
		SERPINB2	GPR141
		IL34	GPX1
		TMX2-CTNND1	GREM1
		TNFRSF1B	GRIK1
		ITGAX	GRN
		SP7	GSTM1
		HP	GSTP1
		DANCR	GSTT1
		CTSS	HAMP
		IL6R	HCN2
		IL12A	HDAC3
		SLC24A4	HEY2
		FAM83H	HIF1A
		AMTN	HIF3A
		ALDH2	HK1
		HLA-DRB3	HLA-A
		NAMPT	HLA-B
		HSPD1	HLA-DOA
		EMSLR	HLA-DQA1
		IL16	HLA-DQB1
		TREM1	HLA-DRB1
		FASLG	HLA-G
		FGD5-AS1	HMGB1
		NLRP10	HMX3
		PGR-AS1	HP
		RETN	HS6ST2
		LBP	HSPB1
		CSF3	HTN3
		ALB	HYCC1
		MEFV	ICAM1
		HTN1	ICOS
		CTSL	IFI16
		CTSD	IFIH1
		MIR27A	IFIT2
		DEFA1	IFNG
		EGF	IFNGR1
		ESR2	IFNL1
		PLEK	IFNL3
		TLR9	IGF1
		HSPG2	IGF2R
		LGALS3	IGFBP3
		MSMB	IGL
		BSG	IKBKB
		ADAM17	IL10
		DPP4	IL11
		MIR150	IL12A
		MIAT	IL12B
		IL11	IL12RB2
		CYP1A1	IL13
		HMGB1	IL16
		IL4R	IL17A
		DKK1	IL17C
		AMBN	IL17F
		AGTR1	IL17RA
		IFNGR1	IL18
		NPAP1	IL1A
		CST3	IL1B
		ODAM	IL1F10
		TRA-TGC7-1	IL1R1
		NFATC1	IL1R2
		MIR381	IL1RL1
		MIRLET7F1	IL1RN
		C5AR1	IL2
		NOTCH2	IL20
		COL4A1	IL22
		CDKN2A	IL23A
		BPI	IL24
		LACTB	IL2RA
		HIF1A	IL31
		F2RL1	IL33
		SOD1	IL34
		IL6ST	IL36G
		PRSS57	IL36RN
		ABCA1	IL37
		FIZ1	IL4
		FAM135B	IL4R
		GSTT1	IL6
		MIR146B	IL6R
		CDKN2B	INPP5D
		PADI2	IQSEC1
		EDN1	IRF4
		PLAU	IRF5
		XIST	IRGM
		MIR543	ITGA8
		LEP	ITGA9
		PTGDS	ITLN1
		KRT23	KAT2A
		CBS	KCNJ16
		IL1R2	KCNQ1
		SFTPD	KCNQ5
		FCER1A	KDM1A
		AKT1	KDM4B
		SPP1	KLF6
		TNFSF12	KLK3
		ADIPOR1	LBP
		FOXP3	LBX2-AS1
		GFI1	LEP
		MMP7	LGALS3
		VPS11	LINC00208
		MDN1	LINC00907
		MMP27	LINC01126
		VEZF1	LINC01811
		POP5	LINC02870
		ERICH3	LIPA
		CD40	LOC101927025
		BIRC5	LOC101927661
		TNFSF13B	LOXL1-AS1
		IL23A	LRG1
		PIK3R1	LRP12
		CALCR	LRP1B
		MIR203A	LRP5
		GZMB	LTA
		CTSH	LTF
		SERPINB7	LYZ
		CST7	MAEA
		SLURP1	MALAT1
		AGT	MBD2
		HLA-DRB5	MBL2
		HLA-DRB4	MEFV
		LINC01672	METTL3
		IFNL1	MFSD1
		C5	MIAT
		FAS	MICA
		KLK11	MIF
		MIF	MIR1226
		S100A12	MIR1246
		MIR30E	MIR125A
		CD63	MIR125B1
		ANGPT1	MIR130A
		TLR5	MIR137HG
		MIRLET7F2	MIR143
		AP3B1	MIR144
		USB1	MIR146A
		FLNA	MIR150
		MIR1246	MIR155
		TF	MIR17
		ITGB1	MIR200B
		TIMP3	MIR200C
		SIRT6	MIR203A
		IGSF3	MIR203B
		MIR30B	MIR20A
		FBXO38	MIR21
		LINC-ROR	MIR223
		SNORD15A	MIR23A
		FBN1	MIR25
		TP53	MIR26B
		MIR199A1	MIR29A
		MIR199A2	MIR30B
		LNCPOIR	MIR30E
		CCL7	MIR335
		IL22	MIR381
		TGFB3	MIR4435-2HG
		MIR99A	MIR499A
		TRP-AGG2-5	MIR508
		MIR210	MIR520D
		NIN	MIR543
		ICOS	MIR769
		NOD1	MIR9-1
		CCR1	MIR93
		PCSK9	MIRLET7A1
		BDNF-AS	MIRLET7F1
		MIR628	MLKL
		SOD2	MME
		TNFRSF10D	MMP1
		LAMP2	MMP12
		MS4A2	MMP13
		APOE	MMP14
		LEPR	MMP2
		HSPB1	MMP3
		CD28	MMP7
		IFI16	MMP8
		KCNQ5	MMP9
		NME8	MPO
		GPR141	MTHFS
		CYP2E1	MTOR
		GREM1	MUC4
		OMP	MUC7
		MMP14	MZB1
		MMP25	NAMPT
		CXCR1	NCOA4
		SOST	NCR2
		ITGA4	NEAT1
		FTO	NEWENTRY
		LINC01126	NFATC1
		CXCR3	NFE2L2
		SLPI	NFKB1
		BMP6	NIN
		TXN	NKAIN2
		IL24	NKAIN3
		ADIPOR2	NLGN1
		WAS	NLRC5
		TERT	NLRP3
		IL5	NME8
		P2RX5-TAX1BP3	NMUR2
		CCR2	NOD1
		DEFA4	NOD2
		MALAT1	NOS2
		NEAT1	NPAP1
		IL2RA	NPM1P2
		SNRPN	NPY
		ALPL	NR1I2
		ATF6	NR2F2
		ELN	NRP1
		CLPB	NRSN1
		INS	ODC1
		CD274	ORM1
		ALPP	OSM
		DLG2	OTUD1
		AP3B2	P2RX7
		CASP4	PADI2
		FN1	PADI4
		MIR379	PAFAH1B1
		IL37	PARP15
		C4A	PCSK9
		GNRH1	PDCD1
		FGL2	PDCD6IP
		FCGR2C	PDON2
		MIR31	PDPN
		MIRLET7A1	PECAM1
		MIR130A	PGLYRP1
		MIR520D	PGPEP1
		ACTN1	PIEZO1
		SCN2A	PIK3C3
		ACTN2	PIK3CA
		CAMK4	PINK1
		IGF2R	PLAT
		KDM4B	PLEK
		NLGN1	PLG
		TGIF1	PNKY
		CDH13	PON1
		FOXA1	POSTN
		GRIK1	PPARG
		ITGA8	PPIA
		ROBO2	PRB2
		PTPRT	PRDM1
		RGMA	PRDX6
		RYR3	PRKN
		SMURF2	PRKRA
		SUMF1	PROM1
		ETS2	PSMA8
		LRP1B	PTCSC3
		MBD2	PTEN
		RBFOX1	PTGS2
		KCNJ16	PTPN22
		SNTB1	PTPRT
		ERC2	PTX3
		SS18	RAB6C
		THSD4	RARRES2
		WDR36	RBFOX1
		ERGIC1	RBMS1
		ETNK2	RETN
		HS6ST2	RGMA
		CSMD1	RGS12
		HYCC1	RIPK2
		WDR73	RIT2
		GPN1	ROBO2
		HLA-DOA	ROCK1P1
		PARP15	RSPO4
		PSMA8	RUNX2
		NRSN1	RXRA
		BCORL1	RYR3
		MFSD1	RYR3-DT
		NKAIN2	S100A12
		PGPEP1	S100A7
		CCDC13	S100A8
		HMX3	S100A9
		NKAIN3	SCN2A
		PRB2	SELE
		ZNF524	SEMA3A
		ZNF579	SEMA4D
		FAM47A	SEMA6A
		PLEKHG7	SERPINA1
		FAM180A	SERPINB1
		ST20	SERPINE1
		ST20-MTHFS	SERPINH1
		LINC02870	SETMAR
		IGL	SFRP1
		LINC00208	SFTPD
		LINC00907	SIGLEC5
		ETS2-AS1	SIRT1
		ROCK1P1	SIRT6
		RYR3-DT	SLAMF7
		LINC01811	SLC11A1
		NPM1P2	SLC23A1
		LOC101927025	SLC6A4
		PHEX	SLIT2
		SOCS6	SLIT3
		CASP7	SMAD6
		CDH1	SMC3
		THBS1	SMURF2
		MIR20A	SNRPN
		SLC6A4	SNTB1
		LYZ	SOCS1
		GHRL	SOCS6
		MIR126	SOD1
		RAC2	SOD2
		CD34	SOST
		DOCK8	SP1
		SELPLG	SPRY1
		APBB1IP	SS18
		MAPK14	SSH1
		PDCD1	SSTR2
		SEMA3A	ST2
		EBI3	ST20
		DCST1	ST20-MTHFS
		SFRP1	ST8SIA1
		MTHFR	STAT1
		TNFSF10	STAT3
		ASPN	STATH
		IGF1	SUMF1
		INPP5D	TANK
		TGM1	TBX21
		MIR28	TF
		MIR320D1	TFEB
		MIR320D2	TFF1
		PGLYRP1	TFF3
		KCNQ1OT1	TGFB1
		SOCS1	TGIF1
		G6PD	TGM1
		CX3CL1	TGM3
		NLRC5	THBS1
		SLC52A3	THNSL2
		SLC52A2	THSD4
		NCR2	TIMP1
		ADGRE1	TIMP2
		PTGS1	TIMP3
		THBD	TLR2
		ST8SIA1	TLR4
		CKAP2L	TLR9
		CP	TNF
		IL1RL1	TNFRSF11A
		NFE2L2	TNFRSF11B
		MIR498	TNFSF11
		HGF	TNFSF12
		ADM	TNFSF13B
		TGFBR1	TREM1
		CCL18	TREM2
		MIR25	TRPA1
		MIR24-1	TUG1
		PINK1	TWIST1
		LPO	TXN
		CALCA	UBE3D
		DEFA3	USP5
		FCGR1A	VAV1
		LINC01638	VCAM1
		LINC00687	VDR
		WNT5A	VEGFA
		RDX	VPREB1
		MSN	WDR36
		EZR	WDR73
		RASGRP2	WNT5A
		TLN1	ZBP1
		TLN2	ZNF385D
		FERMT2	ZNF524
		KAT2A	ZNF579
		IL7
		MIR205
		MIR182
		CNR1
		CYBB
		STT3B
		XIAP
		DLX5
		TLR1
		CCL11
		CNR2
		THNSL2
		MIR125B1
		LCN2
		GAD2
		LBR
		TNFSF13
		MIR23B
		SEMA4D
		EDIL3
		MMP19
		NOTUM
		PIMREG
		RPUSD2
		MTFR2
		DNMT3B
		C3
		CXCL1
		AIM2
		PF4
		TIMP4
		ITLN1
		MIR29A
		MIR141
		MIR3917
		SLC11A1
		PTX3
		IRF4
		PTPN22
		CTHRC1
		MIR16-1
		MIR16-2
		EEA1
		CHI3L1
		HLA-G
		PLTP
		BACH1
		IL36G
		RARRES2
		MZB1
		ST2
		RBMS1
		TNFAIP3
		NOTCH1
		IFIH1
		CHGA
		IL36RN
		SLAMF7
		CLC
		FFAR1
		LOXL1-AS1
		GATA3
		RIPK2
		HGFAC
		PECAM1
		ORM1
		OIP5-AS1
		SYK
		FLNB
		VCL
		CARD9
		RASGRP1
		FLNC
		ICAM2
		RAP1A
		ITGAD
		RASSF5
		NOS3
		PWAR1
		LRP5
		PRKN
		DNM1L
		PON1
		P2RX7
		APCS
		MLKL
		LBX2-AS1
		FAM20A
		COG7
		CTNNB1
		AHSG
		CD80
		MMP28
		TH
		NRP1
		TRPA1
		DRD4
		TREM2
		SNODB1771
		HEY2
		F9
		IGFBP3
		VAMP3
		MMP26
		SMAD5-AS1
		CSF1R
		HSP90AA1
		IL17RA
		SP1
		ANGPTL4
		MUC4
		S100A7
		TLR10
		CARMN
		MIR4435-2HG
		EFEMP2
		HAS2-AS1
		AKT2
		CD19
		GSR
		HNF4A
		RXRA
		ERN1
		SERPINH1
		CCN2
		SLIT2
		GPX1
		HLA-DQA1
		HSPA4
		PPBP
		SERPINB1
		SPRY1
		DUSP2
		CXCL5
		IRGM
		MIR499A
		MIR30A
		MIR508
		ZFY-AS1
		ATP6V0A2
		CX3CR1
		CRACR2A
		GAS5
		IKBKB
		KDM1A
		SMC3
		VWF
		CFH
		ADAMTS1
		S100A4
		TBXT
		ADCY10
		C4B
		TFF1
		TFF3
		CXCL2
		ADAMTS9
		IL20
		LRG1
		MIR145
		MIR93
		MIR200A
		MIR31HG
		MIR203B
		AK2
		OCA2
		SLC7A7
		BLOC1S6
		HPS3
		NAF1
		ELMOD2
		NPM1
		TYMS
		DKC1
		FGF3
		OCRL
		PARN
		TCIRG1
		NHP2
		RTEL1
		TINF2
		NOP10
		AEBP1
		WRAP53
		SRP19
		CTC1
		MIA3
		TERC
		PRF1
		BCL2
		MUC7
		FTH1
		TFRC
		CETP
		IDO1
		FTL
		IL23R
		SERPINA3
		ADORA3
		NR1I2
		USP5
		METTL3
		MICB
		BTG2
		MICA
		CST4
		SFTA3
		CST2
		MIR155HG
		MIR200C
		MIR9-1
		DIRC3
		MIR103A2
		PTCSC3
		ROCR
		LOC110806262
		MIRLET7C
		ADAMTS4
		ARRB2
		PIK3CA
		SMAD2
		TGFB2
		IRF5
		ALOX15
		PRDM1
		HTRA1
		KLF6
		MCAM
		PIEZO1
		CD177
		CD180
		RGS12
		CCL25
		MAEA
		MOK
		FNDC5
		RSPO4
		FAM30A
		MIR137HG
		RNA18SN1
		PNKY
		MTOR
		GHSR
		SNORD118
		CDH2
		LAMA2
		L2HGDH
		FHOD3
		CDKL1
		ARHGAP18
		DMAC2L
		OSBPL10
		TPGS2
		KIAA1328
		HSP90AB2P
		LOC102723409
		TNKS
		MUS81
		UTP14A
		PWRN1
		LIPA
		MIR26B
		MAPK8
		MIR1260B
		HDAC3
		BLK
		ITGA3
		PIK3C3
		ANXA1
		AKR1B1
		EPHA3
		TBX21
		ITGA1
		ITGA2
		MAF
		CHD1
		NLRP2
		PDCD6IP
		ST3GAL4
		TANK
		BMAL1
		GPT
		MTHFS
		IQSEC1
		FRG1
		KRT2
		LRP12
		SEMA6A
		SETMAR
		DSC1
		NCOA4
		RIT2
		YY1AP1
		SSH1
		ADAMTS15
		CCL13
		CGAS
		IFNL3
		IL17C
		VPREB1
		NMUR2
		ETAA1
		C1orf87
		ZNF385D
		DAOA
		RAB6C
		MIR335
		HLA-S
		LOC101927661
		CDB2
		DNMT3A
		ITGA6
		CXCL12
		PWAR4
		CSF3R
		G6PC3
		FGF2
		KCNK1
		WWC1
		GRID1
		CAMTA1
		CLIC5
		OTOF
		TBC1D1
		DAB2IP
		LNPK
		TENM2
		UHRF2
		PTTG2
		TTLL11
		BMP4
		KCNQ1
		KNG1
		A2M
		HEXA
		PRDX6
		SMAD6
		F3
		KAT6B
		ITGA9
		SOCS3
		SMURF1
		PREP
		TGM3
		MANF
		TNFRSF10C
		EEFSEC
		MYOM2
		OTUD1
		MIR1306
		LOC109286563
		SMAD3
		GDF15
		RAB27A
		ATM
		BGN
		IL3
		WDR72
		JUN
		BRAF
		STAT3
		HK1
		IL2RB
		STAT6
		BDNF
		NR2F2
		ENG
		HCN2
		KLK3
		NR1H2
		DGKD
		ELAVL1
		CD200
		DGKQ
		AIFM2
		HIF3A
		ZBP1
		CD200R1
		DGKB
		DGKG
		IFIT2
		MPP2
		MT-CO1
		MT-ND1
		TMEM258
		L1TD1
		MT-RNR1
		MIR769
		NALT1
		TRL-TAG1-1
		GORAB
		FGF21
		HOXA11-AS
		MIR106B
		MIR301A
		MIRLET7A3
		MIRLET7B
		MIR181B1
		MIR24-2
		MIR486-1
		MIRLET7A2
		MIR181B2
		MIR19B1
		MIR451A
		MIR372
		MIR1260A
		MIR19B2
		MIR486-2
		CD44
		SCYL1
		GALNS
		GPX3
		MAPK1
		GATA2
		SBDS
		SRP54
		LAMTOR2
		NMB
		SCG2
		DNAJC21
		SLC35D3
		GSTP1
		SNHG1
		S100A9
		CD3D
		CD3G
		MIR204
		MIR497
		MIR3141
		MIR650
		MIR4271
		RAB5A
		GMDS
		ITK
		PGM1
		LIG4
		MAN1B1
		SH2D1A
		B4GALT1
		PMM2
		STT3A
		ALG1
		DDOST
		MGAT2
		MOGS
		MPI
		STXBP2
		UNC13D
		ALG8
		DPM1
		SLC46A1
		TCN2
		ALG3
		MPDU1
		SSR4
		TUSC3
		DHDDS
		MAGT1
		SRD5A3
		STX11
		ALG11
		ALG6
		ALG9
		GMPPA
		RECQL4
		SLC35A1
		SLC35A2
		ALG13
		COG1
		COG4
		COG5
		COG6
		DOLK
		DPM3
		TMEM165
		ALG12
		COG8
		RFT1
		CXCL6
		IL12RB2
		ADRB1
		PTHLH
		PTGER3
		TRC-GCA24-1
		DELEC1
		RELA
		SLC1A3-AS1
		SMAD1
		BRCA1
		EPO
		PYCARD
		DEFA9P
		DEFA10P
		LOC107986777
		FOS
		FGF7
		CCL4
		TPR
		BRD9
		CAAP1
		SNORD77
		HRG
		PTGER4
		DCN
		MIRLET7D
		MIR320A
		MIR193A
		MIR199B
		MIR99B
		MIR103A1
		ST8SIA6-AS1
		MIR575
		MIR4793
		MIR6088
		LOC126859861
		GSK3B
		F2R
		SCN4A
		PKP2
		DSG1
		ANGPTL2
		GH-LCR
		RUNX1
		ABCA3
		CD8A
		KITLG
		ADSL
		PDP1
		HMGCL
		RAB11A
		SFTPA1
		LAMP1
		FUT8
		POFUT1
		POMT1
		STX4
		THPO
		TOLLIP
		KCNC4
		MLYCD
		PGM3
		POMT2
		GNE
		MAN2A1
		MGAT1
		NANS
		SIGLEC8
		VAMP7
		VAMP8
		ALG2
		MLPH
		EIF6
		PDP2
		SIGLEC7
		VPS13B
		VTI1B
		B3GLCT
		B4GALNT2
		COG2
		FUT1
		HPS4
		KRT3
		PIGV
		SLC35D1
		TBCK
		VPS45
		AP3M1
		AP3S1
		CALCB
		FUT7
		PIGM
		RAPGEF5
		SFTPA2
		MAN2A2
		PLEK2
		SLC35B2
		GFUS
		SLC35C2
		B4GALT4
		POFUT2
		PLA2G4E
		AP3S2
		FCSK
		JAGN1
		SLC35B1
		FAHD2A
		CCDC85C
		SLC35B4
		DENND1C
		FUOM
		SLC35E3
		SLC35A4
		SLC35D2
		STX19
		C6orf89
		MIR3187
		MIR4492
		MIR1268B
		hsa-miR-1273d-001
		GRHL2
		RAPGEF3
		SOS1
		ANTXR2
		TRIM25
		PTGER2
		HDAC9
		MIR148A
		MME
		ECE1
		GRN
		AQP3
		RECK
		ARHGEF5
		SNHG5
		RNY1
		PRH1-PRR4
		TGFA
		PTGER1
		MIR34A
		PVT1
		BANCR
		FOXO1
		ODC1
		CCR4
		GLUD1
		CAV1
		LINC01133
		PROM1
		CDKN3
		STAT1
		SERPINC1
		F12
		FBLN5
		SERPINF1
		SERPINF2
		CHST14
		GDPD2
		PLGRKT
		OR1E1
		SPINK13
		IL12RB1
		CD209
		CCN1
		CACNA1G-AS1
		TRAF6
		PDGFRB
		SMAD4
		MYLK
		TGFBR2
		TSC2
		PRKAR1A
		PRKG1
		PTCH1
		STK11
		AXIN2
		BLM
		MLH1
		NF2
		PMS2
		ACTA2
		BMPR1B
		ERCC2
		MSH2
		MSH6
		SDHB
		TSC1
		UBE3A
		AQP1
		CYLD
		ERCC3
		LOX
		MVK
		NF1
		CD27
		COL5A1
		DDB2
		ERCC4
		ERCC6
		FADD
		MAT2A
		MYH11
		ERCC5
		POLH
		XPA
		XPC
		HERC2
		PSMA3
		SDHD
		SKI
		COL5A2
		ERCC8
		MED12
		MYO5A
		ASCL1
		FBN2
		MFAP5
		NDN
		PFAS
		POT1
		PSTPIP1
		SOX17
		ACD
		FLCN
		SLC2A10
		WIPF1
		KLF2
		LPIN2
		STN1
		GTF2H5
		MKRN3
		RHBDF2
		DNAH8
		PSMG2
		ZCCHC8
		MAGEL2
		DCLRE1B
		ENOSF1
		NUTM1
		RTEL1-TNFRSF6B
		SNHG14
		IPW
		SNORD116-1
		PWARSN
		MKRN3-AS1
		LOC126806446
		LOC126806063
		OTDD
		GOT1
		TAC1
		MET
		NFKBIA
		CREB1
		CCR3
		EGR1
		CCL20
		IVL
		RFTN1
		CST1
		SSTR2
		VIP
		CXCR5
		FSTL1
		CXCL13
		MMRN1
		PLEKHO1
		MIR124-1
		MIR29B1
		MIR409
		MIR29B2
		MIR124-3
		MIR15A
		MIR124-2
		MIR301B
		FGFR2
		PDGFB
		TBK1
		ANGPT2
		PAFAH1B1
		HLA-DPB1
		IFNB1
		PDPN
		CD84
		DEFB104A
		METTL25B
		CFTR
		PIK3CG
		ADAMTS5
		CEACAM7
		GPRC5A
		CCL22
		PLAC8
		MIR143
		MEG8
		KAT5
		GATA4
		SLC1A3
		CCND2
		NCSTN
		SCARB1
		GFPT1
		PDE2A
		UBE2N
		APOA2
		CNTN2
		DDX5
		DMD
		DUSP1
		MEN1
		PDX1
		PTPRS
		TCF7L2
		ACADSB
		HABP2
		MAP3K11
		ANTXR1
		GRK5
		IGF2BP2
		MMP10
		NDUFS2
		NFASC
		NUP155
		PLEC
		SERPINA5
		TAP2
		DPF2
		LTBP3
		MLX
		MPZ
		NIPBL
		SDHC
		SLC22A1
		TICAM1
		ZFHX3
		ATP5MC3
		DSTYK
		JUND
		NR2E3
		PAM
		PDE4C
		TAPBP
		TOP1MT
		UPF1
		BCL2A1
		KLC2
		BTG1
		COLGALT1
		CSNK1G2
		EEF1D
		FCER1G
		FOXE1
		MCM3AP
		NRXN2
		PGM2
		RAB1B
		SF3B2
		SNRPE
		SYVN1
		TOMM40
		U2AF2
		UBIAD1
		ANXA4
		ARAP1
		ELL
		GFI1B
		HMGN1
		INPP5A
		RNASEH2C
		SIPA1
		TOP3B
		VPS51
		ZFP36L2
		ZFPM2
		AFAP1
		AKAP6
		ATP5MC1
		B4GALT3
		B4GAT1
		C5AR2
		FMN1
		KCNN1
		MRPL11
		MYO9A
		POLA2
		RFXANK
		SF1
		TIGAR
		USP36
		ERI1
		EVPL
		GAS7
		PARP6
		THADA
		ATG2A
		BRMS1
		CD248
		FAU
		IFI30
		KMT5C
		MYH13
		NAALADL1
		PSMG1
		SART1
		SOX13
		ALKBH5
		DHX34
		DRAP1
		MAU2
		MEF2B
		PMFBP1
		STARD10
		ZNF521
		CPLANE1
		MTPN
		NIPSNAP3B
		NUDT5
		SENP2
		SUPT3H
		CDC42EP2
		CNIH2
		DDX49
		DUSP12
		EHBP1L1
		HUNK
		PLEKHH2
		PPP1R3B
		SSBP4
		SUGP2
		YIF1A
		FAT3
		HLA-DOB
		KCNK7
		MIPOL1
		RPL26L1
		SNX32
		ZFPL1
		AP5B1
		DEDD
		FERRY3
		IQCN
		KXD1
		PALS2
		PELI3
		SHISA9
		WDR70
		ZFP28
		ZNF667
		ENDOU
		LCA5L
		LRRC25
		SLC48A1
		TMEM161A
		TSBP1
		BATF2
		CCDC85B
		CCDC9
		EIF1AD
		EPPK1
		HSBP1
		MVB12A
		THAP10
		VIT
		ZNF582
		ZNRD2
		ABLIM2
		ARRDC2
		MILR1
		MIS18A
		MRPL17
		NR2C2AP
		PCNX3
		PWWP2B
		TOMM40L
		ZNF444
		ZNF471
		C11orf68
		FAM171A1
		SAC3D1
		SLC25A45
		CFAP126
		FRMD8
		PARP11
		ZNF470
		ZNHIT2
		NAT14
		RANBP3L
		ZNF583
		ZNRF4
		TMEM235
		TMEM81
		ZNF580
		OR2AG2
		TSGA10IP
		TTC6
		CCDC26
		CIMIP2C
		CEP295NL
		HULC
		IGF2BP2-AS1
		ZFAS1
		DAOA-AS1
		GVINP1
		ST20-AS1
		AIRN
		LINC00114
		CCND2-AS1
		GATA6-AS1
		IGLV8-61
		SENCR
		ZNF667-AS1
		FOXP4-AS1
		HEIH
		MIR3619
		ZNF542P
		ZNF582-DT
		HSP90AA4P
		IGLV4-60
		MYHAS
		ERLNC1
		LINC01239
		LINC01262
		LINC01278
		LINC01828
		MIR3126
		PPP1R3B-DT
		ZNRD2-DT
		MIR612
		ARAP1-AS2
		MIR2113
		NADK2-AS1
		TALAM1
		LINC01165
		LINC01220
		LINC01748
		LINC01854
		LINC01933
		LINC02022
		LINC02478
		LINC02580
		MIR3189
		MIR4686
		NAMPTP1
		PKN2-AS1
		TEX51
		CRYBB2P1
		DCAF8-DT
		KLC2-AS1
		LINC01799
		LINC03068
		PGLS-DT
		RPAP3-DT
		RPL17P39
		SLC25A21-AS1
		TSBP1-AS1
		CHD1-DT
		DPP3-DT
		HMGB1P5
		JDP2-AS1
		LOC124902694
		MIR297
		MIR761
		RPS3AP21
		SF1-DT
		THA1P
		ZNF470-DT
		CAPN1-AS1
		CEDORA
		CELF2-DT
		ENSG00000245156
		ENSG00000254461
		ENSG00000255478
		KRT8P26
		LINC02736
		LINC02778
		LINC02855
		LOC105377730
		MAP3K4-AS1
		MIR6130
		OSTCP2
		ZSCAN5A-AS1
		BAK1P2
		DEFT1P
		ENSG00000226334
		ENSG00000233547
		ENSG00000233928
		ENSG00000234936
		ENSG00000253925
		ENSG00000255038
		ENSG00000267523
		ENSG00000268938
		ENSG00000269191
		FAM86B3P
		LINC01919
		LOC124901882
		MASCRNA
		RNU6-1048P
		RPL21P94
		RPS15AP30
		ENEMAL
		ENSG00000228944
		ENSG00000236452
		ENSG00000261460
		ENSG00000268030
		ENSG00000269481
		ENSG00000272247
		FAUP4
		GVINP2
		LINC02214
		RNU6-1216P
		RNU6-675P
		RPS12P20
		ABHD17AP5
		CHP1P2
		EIF3LP1
		ENSG00000223859
		ENSG00000258857
		ENSG00000259035
		ENSG00000261065
		ENSG00000270117
		ENSG00000278217
		ENSG00000285901
		EXTL2P1
		LOC105371814
		MAPK6P2
		MIR8052
		PRDX1P1
		RNA5SP96
		RPL7P45
		SUMO2P17
		ARIH2P1
		ENSG00000286756
		ENSG00000287387
		ENSG00000289259
		GUSBP8
		ICE2P2
		LOC101929128
		LYPLA1P2
		MED6P1
		RN7SL97P
		RPL23AP54
		RPL31P44
		RPL35AP15
		RPL35AP19
		RPL9P6
		SEPHS1P2
		BOD1P1
		CUX2P1
		ENSG00000274902
		ENSG00000287523
		ENSG00000288096
		ENSG00000291143
		FCRL4P1
		LOC105372071
		LOC107985876
		MTCH2P2
		RN7SL318P
		lnc-LTBP3-6
		CARS1P2
		CM034952-146
		CM034952-147
		CM034952-148
		CM034961-155
		ENSG00000213386
		ENSG00000236118
		ENSG00000266907
		ENSG00000290061
		ENSG00000290063
		ENSG00000291159
		HNRNPA1P58
		HSALNG0014529
		HSALNG0063305
		HSALNG0080720
		HSALNG0084896
		HSALNG0084901
		HSALNG0088703
		HSALNG0143000
		L13304-005
		L13715-004
		MTCYBP45
		NDUFA5P5
		PPIAP65
		RF00017-946
		RF01684
		RNA5SP228
		RNU4-77P
		RNU6-1103P
		TMF1P1
		lnc-C12orf74-1
		lnc-C1D-14
		lnc-C5AR1-1
		lnc-C5AR1-3
		lnc-CEP295NL-1
		lnc-FOXA1-2
		lnc-IGLL5-1
		lnc-LTBP3-2-002
		lnc-LTBP3-9
		lnc-PMFBP1-8
		lnc-SENP2-1
		lnc-TK1-2
		lnc-TOP3B-1
		lnc-TRA2B-2
		lnc-UHRF1-3
		CM034958-416
		CM034962-140
		CM034965-054
		CM034971-092
		ENSG00000258012
		ENSG00000289903
		HSALNG0032715
		HSALNG0041206
		HSALNG0041207
		HSALNG0085582
		HSALNG0100697
		HSALNG0107565
		HSALNG0119074
		HSALNG0120542
		HSALNG0123439
		HSALNG0124619
		HSALNG0126760
		HSALNG0133095
		HSALNG0147078
		HSALNG0148077
		LOC124901135
		MN309280
		NONHSAG010240.2
		NONHSAG025130.2
		RF00017-2916
		RF00017-7465
		hsa-miR-5095-098
		lnc-APOA2-2
		lnc-C12orf74-2
		lnc-C1QTNF1-10
		lnc-CLLU1OS-3
		lnc-DDX5-3
		lnc-DDX5-4
		lnc-DUSP1-3
		lnc-FOXA1-4
		lnc-GRK3-4
		lnc-LRRC49-6
		lnc-NIPSNAP3B-4
		lnc-NPY-1
		lnc-PGPEP1-7
		lnc-SH2D3A-3
		lnc-SLC22A2-3
		lnc-SLC25A21-3
		lnc-SS18-4
		lnc-TPGS2-11
		lnc-VTI1A-8
		piR-37289
		piR-43976
		piR-57133-311
		CM034967-041
		HSALNG0007917
		HSALNG0050335
		HSALNG0050337
		HSALNG0050339
		HSALNG0073417
		HSALNG0076364
		HSALNG0080722
		HSALNG0081795
		HSALNG0081800
		HSALNG0104905
		HSALNG0112608
		HSALNG0123609
		HSALNG0127682
		HSALNG0127685
		HSALNG0132270
		HSALNG0134297
		HSALNG0144561
		HSALNG0150129
		LOC105369905
		LOC105373153
		LOC105376956
		LOC105378761
		LOC124901128
		LOC124902239
		LOC124902983
		LOC124903521
		LOC124903691
		MN309005
		RF00017-2157
		RF00017-2588
		RF00017-2656
		RF00017-4299
		RF00017-450
		RF00994-490
		lnc-C2orf70-1
		lnc-DEFA1-1
		lnc-DEFA1-2
		lnc-ENDOU-4-001
		lnc-EPPK1-1
		lnc-LNPK-4
		lnc-PIK3C3-6
		lnc-PSMC3IP-1
		lnc-VPREB1-13
		piR-31101-002
		piR-31470-037
		piR-38351-181
		piR-38580-214
		piR-41245-183
		piR-42491-063
		piR-43105-290
		piR-47211-071
		piR-56229-087
		5MWI_A-160
		HSALNG0056693
		HSALNG0077324
		HSALNG0079511
		HSALNG0126762
		HSALNG0144416
		HSALNG0146269
		LOC107984704
		LOC107985004
		lnc-PSMA8-2
		lnc-SCAF4-5
		piR-36809
		piR-53101
		HSALNG0063175
		LOC105373612
		LOC107984137
		MK280073-486
		piR-32285-070
		piR-48759-273
		TIE1
		JPH2
		TXNDC15
		NDUFA3
		IQSEC3
		PCSK1N
		LRP5L
		MAP2K1
		MYD88
		TLR7
		F5
		CEBPB
		KDM6B
		EPRS1
		LGALS1
		SOS2
		BMI1
		GPD1L
		PTGES
		SEL1L
		ATL1
		MADCAM1
		IFNA1
		RASA2
		CD1C
		MAP4K5
		RAB28
		NKX3-2
		SAV1
		CMTM8
		ZNF860
		MIR185
		MIR370
		MIR92A1
		MIR18A
		MIR496
		LINC00616
		CHEK2
		ATR
		FLT3
		MDM2
		CHEK1
		MYC
		NOTCH3
		RAD51
		ADA
		CDKN1A
		CSNK2A1
		JAG1
		PCNA
		PRKDC
		BRIP1
		FANCA
		GLB1
		IRAK4
		MYB
		PCSK1
		PIKFYVE
		RAD50
		CPS1
		GABRA5
		GABRB3
		GRK2
		IGF2
		ITGB4
		LRP2
		POMC
		SDHA
		TYR
		BRCA2
		DLL4
		EPHB1
		FANCC
		GALK1
		INPPL1
		MPL
		MTR
		NCF2
		OXTR
		RPL11
		RPS19
		WRN
		CEBPA
		CLTC
		COMP
		ETV6
		FANCD2
		GATA1
		MC1R
		MECP2
		PCCB
		PIP5K1C
		POU5F1
		RBPJ
		RPA1
		RPL5
		CUBN
		DLK1
		FANCL
		FEN1
		FHL2
		GHR
		GP6
		GP9
		GRK6
		JAG2
		LAMB3
		MC4R
		NOTCH4
		PI4KB
		SAG
		SMARCAL1
		SOX2
		TET2
		TYRP1
		XRCC6
		APPL1
		DLL1
		HTR2C
		LFNG
		PSMA7
		RPS6
		RUVBL1
		SYNJ1
		ARRB1
		CLCN5
		COL7A1
		FANCG
		FBLN1
		FMR1
		G6PC1
		GABRG3
		GRB10
		GRK3
		HEY1
		IGFBP2
		IVD
		NAGLU
		NCL
		PALB2
		PEX14
		PEX19
		PLAGL1
		POLR1A
		RPL15
		RPS20
		RUVBL2
		SLC25A15
		SPI1
		TP53BP1
		U2AF1
		XRCC4
		XRCC5
		ARHGAP1
		ASXL1
		CD151
		DCT
		DDX41
		DLL3
		DST
		EXO1
		EXOSC3
		FBL
[truncated: 810 more rows]
