# Supplementary material for: Exploring the Therapeutic Potential of Epigallocatechin-3-gallate (Green Tea) in Periodontitis Using Network Pharmacology and Molecular Modeling Approach
Source: Int J Mol Sci. 2025 Sep 19;26(18):9144. doi: 10.3390/ijms26189144 (PMC12470304; doi:10.3390/ijms26189144)
Supplement: Supplementary file 1 [file ijms-26-09144-s001.zip › Table S2.xlsx]

## Sheet: enrichment_GO-BP
Enrichment FDR	nGenes	Pathway Genes	Fold Enrichment	Pathway	URL	Genes
4.12896e-09	6	109	125.95	GO:0032963 collagen metabolic process	http://amigo.geneontology.org/amigo/term/GO:0032963	MMP2 MMP9 MMP13 MMP14 HIF1A PPARG
2.1497e-08	5	58	197.25	GO:0001541 ovarian follicle development	http://amigo.geneontology.org/amigo/term/GO:0001541	MMP2 ESR1 MMP14 BCL2 VEGFA
2.28745e-08	10	2086	10.9688	GO:0009888 tissue development	http://amigo.geneontology.org/amigo/term/GO:0009888	PPARG VEGFA MMP2 ESR1 HIF1A MMP9 MMP13 MMP14 BCL2 STAT1
2.28745e-08	9	1271	16.2021	GO:0060429 epithelium development	http://amigo.geneontology.org/amigo/term/GO:0060429	VEGFA MMP2 ESR1 HIF1A MMP9 MMP14 BCL2 STAT1 PPARG
3.75596e-08	7	435	36.82	GO:0001503 ossification	http://amigo.geneontology.org/amigo/term/GO:0001503	MMP2 HIF1A MMP9 MMP13 MMP14 BCL2 PPARG
3.75596e-08	7	451	35.5137	GO:0048608 reproductive structure development	http://amigo.geneontology.org/amigo/term/GO:0048608	MMP2 ESR1 HIF1A MMP14 BCL2 VEGFA PPARG
3.75596e-08	7	455	35.2015	GO:0061458 reproductive system development	http://amigo.geneontology.org/amigo/term/GO:0061458	MMP2 ESR1 HIF1A MMP14 BCL2 VEGFA PPARG
5.82669e-08	8	902	20.2936	GO:0035239 tube morphogenesis	http://amigo.geneontology.org/amigo/term/GO:0035239	VEGFA HIF1A PPARG MMP2 ESR1 MMP14 BCL2 STAT1
9.87307e-08	7	550	29.1213	GO:0002009 morphogenesis of an epithelium	http://amigo.geneontology.org/amigo/term/GO:0002009	VEGFA MMP2 ESR1 HIF1A MMP14 BCL2 STAT1
9.87307e-08	5	105	108.957	GO:0008585 female gonad development	http://amigo.geneontology.org/amigo/term/GO:0008585	MMP2 ESR1 MMP14 BCL2 VEGFA
9.87307e-08	5	109	104.959	GO:0046545 development of primary female sexual characteristics	http://amigo.geneontology.org/amigo/term/GO:0046545	MMP2 ESR1 MMP14 BCL2 VEGFA
1.35129e-07	6	292	47.0158	GO:0001666 response to hypoxia	http://amigo.geneontology.org/amigo/term/GO:0001666	MMP2 HIF1A VEGFA PPARG MMP14 BCL2
1.42153e-07	10	2867	7.98082	GO:0009653 anatomical structure morphogenesis	http://amigo.geneontology.org/amigo/term/GO:0009653	VEGFA HIF1A PPARG MMP13 MMP2 ESR1 MMP14 BCL2 MMP9 STAT1
1.46218e-07	8	1105	16.5654	GO:0009887 animal organ morphogenesis	http://amigo.geneontology.org/amigo/term/GO:0009887	MMP13 MMP2 ESR1 HIF1A MMP14 BCL2 VEGFA STAT1
1.46218e-07	6	305	45.0118	GO:0036293 response to decreased oxygen levels	http://amigo.geneontology.org/amigo/term/GO:0036293	MMP2 HIF1A VEGFA PPARG MMP14 BCL2
1.46218e-07	5	126	90.7976	GO:0046660 female sex differentiation	http://amigo.geneontology.org/amigo/term/GO:0046660	MMP2 ESR1 MMP14 BCL2 VEGFA
1.56443e-07	8	1123	16.2999	GO:0035295 tube development	http://amigo.geneontology.org/amigo/term/GO:0035295	VEGFA HIF1A PPARG MMP2 ESR1 MMP14 BCL2 STAT1
1.91134e-07	7	663	24.1579	GO:0048729 tissue morphogenesis	http://amigo.geneontology.org/amigo/term/GO:0048729	VEGFA MMP2 ESR1 HIF1A MMP14 BCL2 STAT1
1.91134e-07	6	333	41.227	GO:0070482 response to oxygen levels	http://amigo.geneontology.org/amigo/term/GO:0070482	MMP2 HIF1A VEGFA PPARG MMP14 BCL2
2.16227e-07	8	1194	15.3307	GO:0009628 response to abiotic stimulus	http://amigo.geneontology.org/amigo/term/GO:0009628	MMP2 HIF1A VEGFA MMP9 STAT1 PPARG MMP14 BCL2
3.19911e-07	6	373	36.8059	GO:0001655 urogenital system development	http://amigo.geneontology.org/amigo/term/GO:0001655	MMP2 ESR1 MMP9 BCL2 STAT1 VEGFA
3.19911e-07	10	3269	6.99939	GO:0010033 response to organic substance	http://amigo.geneontology.org/amigo/term/GO:0010033	ESR1 VEGFA STAT1 PPARG HIF1A BCL2 MMP2 MMP9 MMP14 MMP13
3.285e-07	5	160	71.5031	GO:0001935 endothelial cell proliferation	http://amigo.geneontology.org/amigo/term/GO:0001935	VEGFA HIF1A MMP14 STAT1 PPARG
3.433e-07	4	50	183.048	GO:0030574 collagen catabolic process	http://amigo.geneontology.org/amigo/term/GO:0030574	MMP2 MMP9 MMP13 MMP14
3.93018e-07	9	2143	9.60938	GO:0008283 cell population proliferation	http://amigo.geneontology.org/amigo/term/GO:0008283	VEGFA STAT1 HIF1A PPARG BCL2 MMP2 ESR1 MMP14 MMP9
6.53681e-07	5	188	60.8537	GO:0007565 female pregnancy	http://amigo.geneontology.org/amigo/term/GO:0007565	MMP2 ESR1 MMP9 VEGFA BCL2
8.54404e-07	6	455	30.1727	GO:0050673 epithelial cell proliferation	http://amigo.geneontology.org/amigo/term/GO:0050673	VEGFA HIF1A ESR1 MMP14 STAT1 PPARG
8.70283e-07	5	202	56.6361	GO:0000302 response to reactive oxygen species	http://amigo.geneontology.org/amigo/term/GO:0000302	HIF1A MMP9 MMP2 STAT1 BCL2
9.99272e-07	10	3774	6.0628	GO:0048513 animal organ development	http://amigo.geneontology.org/amigo/term/GO:0048513	HIF1A PPARG VEGFA MMP13 MMP2 ESR1 MMP9 MMP14 BCL2 STAT1
1.0063e-06	6	476	28.8416	GO:0006979 response to oxidative stress	http://amigo.geneontology.org/amigo/term/GO:0006979	HIF1A MMP9 MMP2 STAT1 MMP14 BCL2
1.07442e-06	5	215	53.2116	GO:0044703 multi-organism reproductive process	http://amigo.geneontology.org/amigo/term/GO:0044703	MMP2 ESR1 MMP9 VEGFA BCL2
1.11019e-06	4	72	127.117	GO:0043627 response to estrogen	http://amigo.geneontology.org/amigo/term/GO:0043627	ESR1 MMP2 PPARG MMP14
1.11019e-06	5	219	52.2397	GO:0044706 multi-multicellular organism process	http://amigo.geneontology.org/amigo/term/GO:0044706	MMP2 ESR1 MMP9 VEGFA BCL2
1.13976e-06	4	73	125.375	GO:0022617 extracellular matrix disassembly	http://amigo.geneontology.org/amigo/term/GO:0022617	MMP13 MMP2 MMP9 MMP14
1.21353e-06	8	1594	11.4836	GO:0042981 regulation of apoptotic process	http://amigo.geneontology.org/amigo/term/GO:0042981	BCL2 HIF1A VEGFA MMP2 ESR1 MMP9 PPARG STAT1
1.35456e-06	8	1644	11.1343	GO:0000003 reproduction	http://amigo.geneontology.org/amigo/term/GO:0000003	MMP2 ESR1 HIF1A MMP9 MMP14 BCL2 VEGFA PPARG
1.35456e-06	5	234	48.891	GO:0008406 gonad development	http://amigo.geneontology.org/amigo/term/GO:0008406	MMP2 ESR1 MMP14 BCL2 VEGFA
1.35456e-06	8	1635	11.1956	GO:0022414 reproductive process	http://amigo.geneontology.org/amigo/term/GO:0022414	MMP2 ESR1 HIF1A MMP9 MMP14 BCL2 VEGFA PPARG
1.35456e-06	7	977	16.3938	GO:0030334 regulation of cell migration	http://amigo.geneontology.org/amigo/term/GO:0030334	VEGFA PPARG MMP14 MMP2 HIF1A BCL2 MMP9
1.35456e-06	8	1627	11.2506	GO:0043067 regulation of programmed cell death	http://amigo.geneontology.org/amigo/term/GO:0043067	BCL2 HIF1A VEGFA MMP2 ESR1 MMP9 PPARG STAT1
1.37941e-06	5	239	47.8682	GO:0045137 development of primary sexual characteristics	http://amigo.geneontology.org/amigo/term/GO:0045137	MMP2 ESR1 MMP14 BCL2 VEGFA
1.50168e-06	7	1001	16.0007	GO:0030097 hemopoiesis	http://amigo.geneontology.org/amigo/term/GO:0030097	HIF1A VEGFA PPARG MMP14 BCL2 STAT1 MMP9
1.51808e-06	7	1006	15.9212	GO:0040007 growth	http://amigo.geneontology.org/amigo/term/GO:0040007	MMP14 BCL2 ESR1 HIF1A PPARG MMP13 VEGFA
1.71095e-06	6	555	24.7362	GO:0001525 angiogenesis	http://amigo.geneontology.org/amigo/term/GO:0001525	VEGFA HIF1A PPARG MMP2 MMP14 STAT1
1.7535e-06	7	1052	15.225	GO:0008284 positive regulation of cell population proliferation	http://amigo.geneontology.org/amigo/term/GO:0008284	VEGFA HIF1A MMP2 ESR1 STAT1 BCL2 MMP9
1.7535e-06	6	563	24.3847	GO:0030335 positive regulation of cell migration	http://amigo.geneontology.org/amigo/term/GO:0030335	VEGFA MMP14 MMP2 HIF1A BCL2 MMP9
1.7535e-06	7	1042	15.3711	GO:0048534 hematopoietic or lymphoid organ development	http://amigo.geneontology.org/amigo/term/GO:0048534	HIF1A VEGFA PPARG MMP14 BCL2 STAT1 MMP9
1.7535e-06	5	261	43.8333	GO:0071695 anatomical structure maturation	http://amigo.geneontology.org/amigo/term/GO:0071695	PPARG MMP2 HIF1A BCL2 VEGFA
1.7535e-06	8	1752	10.4479	GO:1901700 response to oxygen-containing compound	http://amigo.geneontology.org/amigo/term/GO:1901700	STAT1 PPARG ESR1 HIF1A MMP9 MMP2 BCL2 MMP13
1.7535e-06	6	566	24.2555	GO:1902532 negative regulation of intracellular signal transduction	http://amigo.geneontology.org/amigo/term/GO:1902532	BCL2 ESR1 HIF1A PPARG MMP9 STAT1
1.7535e-06	7	1038	15.4303	GO:2000145 regulation of cell motility	http://amigo.geneontology.org/amigo/term/GO:2000145	VEGFA PPARG MMP14 MMP2 HIF1A BCL2 MMP9
2.0222e-06	7	1081	14.8166	GO:0003006 developmental process involved in reproduction	http://amigo.geneontology.org/amigo/term/GO:0003006	MMP2 ESR1 HIF1A MMP14 BCL2 VEGFA PPARG
2.0222e-06	6	588	23.348	GO:2000147 positive regulation of cell motility	http://amigo.geneontology.org/amigo/term/GO:2000147	VEGFA MMP14 MMP2 HIF1A BCL2 MMP9
2.03591e-06	7	1085	14.7619	GO:0040012 regulation of locomotion	http://amigo.geneontology.org/amigo/term/GO:0040012	VEGFA PPARG MMP14 MMP2 HIF1A BCL2 MMP9
2.10083e-06	8	1810	10.1131	GO:0010941 regulation of cell death	http://amigo.geneontology.org/amigo/term/GO:0010941	BCL2 HIF1A VEGFA MMP2 ESR1 MMP9 PPARG STAT1
2.13574e-06	6	600	22.881	GO:0051272 positive regulation of cellular component movement	http://amigo.geneontology.org/amigo/term/GO:0051272	VEGFA MMP14 MMP2 HIF1A BCL2 MMP9
2.1451e-06	7	1108	14.4555	GO:0002520 immune system development	http://amigo.geneontology.org/amigo/term/GO:0002520	HIF1A VEGFA PPARG MMP14 BCL2 STAT1 MMP9
2.1451e-06	6	605	22.6919	GO:0040017 positive regulation of locomotion	http://amigo.geneontology.org/amigo/term/GO:0040017	VEGFA MMP14 MMP2 HIF1A BCL2 MMP9
2.1451e-06	8	1835	9.97537	GO:0042127 regulation of cell population proliferation	http://amigo.geneontology.org/amigo/term/GO:0042127	VEGFA STAT1 HIF1A PPARG MMP2 ESR1 BCL2 MMP9
2.1451e-06	7	1109	14.4425	GO:0051270 regulation of cellular component movement	http://amigo.geneontology.org/amigo/term/GO:0051270	VEGFA PPARG MMP14 MMP2 HIF1A BCL2 MMP9
2.48212e-06	5	292	39.1798	GO:0007548 sex differentiation	http://amigo.geneontology.org/amigo/term/GO:0007548	MMP2 ESR1 MMP14 BCL2 VEGFA
2.48212e-06	3	21	326.871	GO:0060749 mammary gland alveolus development	http://amigo.geneontology.org/amigo/term/GO:0060749	ESR1 HIF1A VEGFA
2.48212e-06	3	21	326.871	GO:0061377 mammary gland lobule development	http://amigo.geneontology.org/amigo/term/GO:0061377	ESR1 HIF1A VEGFA
2.9224e-06	6	647	21.2189	GO:0048514 blood vessel morphogenesis	http://amigo.geneontology.org/amigo/term/GO:0048514	VEGFA HIF1A PPARG MMP2 MMP14 STAT1
3.24229e-06	9	3024	6.80982	GO:0051239 regulation of multicellular organismal process	http://amigo.geneontology.org/amigo/term/GO:0051239	VEGFA HIF1A PPARG STAT1 MMP2 ESR1 MMP9 MMP14 BCL2
3.30419e-06	10	4617	4.95582	GO:0048731 system development	http://amigo.geneontology.org/amigo/term/GO:0048731	VEGFA MMP14 HIF1A PPARG MMP13 MMP2 ESR1 MMP9 BCL2 STAT1
3.34453e-06	5	315	36.319	GO:0021700 developmental maturation	http://amigo.geneontology.org/amigo/term/GO:0021700	PPARG MMP2 HIF1A BCL2 VEGFA
3.57449e-06	9	3073	6.70124	GO:0009605 response to external stimulus	http://amigo.geneontology.org/amigo/term/GO:0009605	VEGFA STAT1 PPARG HIF1A BCL2 MMP2 ESR1 MMP14 MMP9
3.9265e-06	7	1237	12.948	GO:0048646 anatomical structure formation involved in morphogenesis	http://amigo.geneontology.org/amigo/term/GO:0048646	VEGFA HIF1A PPARG MMP2 MMP14 MMP9 STAT1
4.64649e-06	8	2065	8.86431	GO:0006915 apoptotic process	http://amigo.geneontology.org/amigo/term/GO:0006915	BCL2 HIF1A VEGFA MMP2 ESR1 MMP9 PPARG STAT1
4.73481e-06	10	4821	4.74611	GO:0042221 response to chemical	http://amigo.geneontology.org/amigo/term/GO:0042221	ESR1 HIF1A VEGFA STAT1 PPARG MMP9 BCL2 MMP2 MMP14 MMP13
5.47943e-06	6	734	18.7038	GO:0001568 blood vessel development	http://amigo.geneontology.org/amigo/term/GO:0001568	VEGFA HIF1A PPARG MMP2 MMP14 STAT1
5.56159e-06	8	2127	8.60592	GO:0012501 programmed cell death	http://amigo.geneontology.org/amigo/term/GO:0012501	BCL2 HIF1A VEGFA MMP2 ESR1 MMP9 PPARG STAT1
5.56159e-06	5	356	32.1362	GO:0060562 epithelial tube morphogenesis	http://amigo.geneontology.org/amigo/term/GO:0060562	VEGFA ESR1 HIF1A MMP14 BCL2
6.26254e-06	6	756	18.1595	GO:0030855 epithelial cell differentiation	http://amigo.geneontology.org/amigo/term/GO:0030855	VEGFA ESR1 HIF1A MMP9 STAT1 PPARG
6.45736e-06	6	765	17.9459	GO:0001944 vasculature development	http://amigo.geneontology.org/amigo/term/GO:0001944	VEGFA HIF1A PPARG MMP2 MMP14 STAT1
6.45736e-06	7	1354	11.8292	GO:0009968 negative regulation of signal transduction	http://amigo.geneontology.org/amigo/term/GO:0009968	BCL2 ESR1 HIF1A PPARG MMP14 MMP9 STAT1
6.45736e-06	5	369	31.0041	GO:0062197 cellular response to chemical stress	http://amigo.geneontology.org/amigo/term/GO:0062197	HIF1A MMP9 MMP2 PPARG BCL2
7.21104e-06	4	142	64.4535	GO:0001936 regulation of endothelial cell proliferation	http://amigo.geneontology.org/amigo/term/GO:0001936	VEGFA HIF1A STAT1 PPARG
7.53195e-06	4	144	63.5583	GO:0071456 cellular response to hypoxia	http://amigo.geneontology.org/amigo/term/GO:0071456	HIF1A VEGFA PPARG BCL2
9.24001e-06	4	152	60.2132	GO:0036294 cellular response to decreased oxygen levels	http://amigo.geneontology.org/amigo/term/GO:0036294	HIF1A VEGFA PPARG BCL2
9.86749e-06	8	2320	7.89	GO:0008219 cell death	http://amigo.geneontology.org/amigo/term/GO:0008219	BCL2 HIF1A VEGFA MMP2 ESR1 MMP9 PPARG STAT1
1.00065e-05	4	156	58.6692	GO:0048660 regulation of smooth muscle cell proliferation	http://amigo.geneontology.org/amigo/term/GO:0048660	PPARG MMP2 STAT1 MMP9
1.09426e-05	4	160	57.2025	GO:0048659 smooth muscle cell proliferation	http://amigo.geneontology.org/amigo/term/GO:0048659	PPARG MMP2 STAT1 MMP9
1.10448e-05	7	1483	10.8002	GO:0010648 negative regulation of cell communication	http://amigo.geneontology.org/amigo/term/GO:0010648	BCL2 ESR1 HIF1A PPARG MMP14 MMP9 STAT1
1.11704e-05	7	1488	10.7639	GO:0023057 negative regulation of signaling	http://amigo.geneontology.org/amigo/term/GO:0023057	BCL2 ESR1 HIF1A PPARG MMP14 MMP9 STAT1
1.22428e-05	4	166	55.1349	GO:0048754 branching morphogenesis of an epithelial tube	http://amigo.geneontology.org/amigo/term/GO:0048754	ESR1 MMP14 BCL2 VEGFA
1.2996e-05	4	169	54.1562	GO:0071453 cellular response to oxygen levels	http://amigo.geneontology.org/amigo/term/GO:0071453	HIF1A VEGFA PPARG BCL2
1.2996e-05	7	1529	10.4753	GO:0080134 regulation of response to stress	http://amigo.geneontology.org/amigo/term/GO:0080134	PPARG HIF1A VEGFA ESR1 STAT1 MMP9 BCL2
1.3641e-05	4	172	53.2116	GO:0048771 tissue remodeling	http://amigo.geneontology.org/amigo/term/GO:0048771	MMP2 HIF1A PPARG MMP14
1.42282e-05	6	898	15.288	GO:0009725 response to hormone	http://amigo.geneontology.org/amigo/term/GO:0009725	ESR1 STAT1 PPARG MMP2 MMP14 BCL2
1.42722e-05	5	450	25.4233	GO:0030099 myeloid cell differentiation	http://amigo.geneontology.org/amigo/term/GO:0030099	HIF1A VEGFA PPARG STAT1 MMP9
1.54024e-05	5	458	24.9793	GO:0048732 gland development	http://amigo.geneontology.org/amigo/term/GO:0048732	MMP2 ESR1 HIF1A BCL2 VEGFA
1.69148e-05	7	1602	9.99794	GO:0016477 cell migration	http://amigo.geneontology.org/amigo/term/GO:0016477	VEGFA PPARG MMP14 MMP2 HIF1A MMP9 BCL2
1.70615e-05	6	933	14.7145	GO:0045597 positive regulation of cell differentiation	http://amigo.geneontology.org/amigo/term/GO:0045597	HIF1A PPARG MMP14 BCL2 STAT1 VEGFA
1.97185e-05	6	958	14.3305	GO:0014070 response to organic cyclic compound	http://amigo.geneontology.org/amigo/term/GO:0014070	ESR1 MMP2 STAT1 PPARG MMP14 BCL2
2.08752e-05	2	4	1144.05	GO:2000697 negative regulation of epithelial cell differentiation involved in kidney development	http://amigo.geneontology.org/amigo/term/GO:2000697	MMP9 STAT1
2.11084e-05	4	196	46.6959	GO:0048469 cell maturation	http://amigo.geneontology.org/amigo/term/GO:0048469	PPARG HIF1A BCL2 VEGFA
2.17588e-05	4	198	46.2242	GO:0061138 morphogenesis of a branching epithelium	http://amigo.geneontology.org/amigo/term/GO:0061138	ESR1 MMP14 BCL2 VEGFA
2.29652e-05	5	504	22.6994	GO:1901652 response to peptide	http://amigo.geneontology.org/amigo/term/GO:1901652	STAT1 PPARG MMP2 MMP9 MMP13
2.35889e-05	7	1700	9.42159	GO:0045595 regulation of cell differentiation	http://amigo.geneontology.org/amigo/term/GO:0045595	HIF1A PPARG VEGFA MMP9 MMP14 BCL2 STAT1
2.41486e-05	6	1002	13.7012	GO:0051093 negative regulation of developmental process	http://amigo.geneontology.org/amigo/term/GO:0051093	PPARG VEGFA HIF1A MMP9 BCL2 STAT1
2.41896e-05	8	2680	6.83015	GO:0050793 regulation of developmental process	http://amigo.geneontology.org/amigo/term/GO:0050793	VEGFA HIF1A PPARG ESR1 MMP9 MMP14 BCL2 STAT1
2.55133e-05	5	519	22.0434	GO:0022411 cellular component disassembly	http://amigo.geneontology.org/amigo/term/GO:0022411	HIF1A MMP13 MMP2 MMP9 MMP14
2.58181e-05	7	1735	9.23153	GO:0002682 regulation of immune system process	http://amigo.geneontology.org/amigo/term/GO:0002682	VEGFA HIF1A ESR1 MMP14 STAT1 PPARG BCL2
2.58181e-05	3	53	129.515	GO:0030857 negative regulation of epithelial cell differentiation	http://amigo.geneontology.org/amigo/term/GO:0030857	VEGFA MMP9 STAT1
2.64341e-05	4	212	43.1717	GO:0001763 morphogenesis of a branching structure	http://amigo.geneontology.org/amigo/term/GO:0001763	ESR1 MMP14 BCL2 VEGFA
2.73265e-05	3	55	124.805	GO:0007566 embryo implantation	http://amigo.geneontology.org/amigo/term/GO:0007566	MMP2 MMP9 VEGFA
2.73265e-05	4	215	42.5693	GO:0009612 response to mechanical stimulus	http://amigo.geneontology.org/amigo/term/GO:0009612	MMP2 STAT1 PPARG MMP14
2.73265e-05	4	215	42.5693	GO:0033002 muscle cell proliferation	http://amigo.geneontology.org/amigo/term/GO:0033002	PPARG MMP2 STAT1 MMP9
2.73265e-05	3	55	124.805	GO:0035987 endodermal cell differentiation	http://amigo.geneontology.org/amigo/term/GO:0035987	MMP2 MMP9 MMP14
2.73265e-05	3	55	124.805	GO:1904645 response to amyloid-beta	http://amigo.geneontology.org/amigo/term/GO:1904645	MMP2 MMP9 MMP13
2.8494e-05	7	1777	9.01334	GO:0048585 negative regulation of response to stimulus	http://amigo.geneontology.org/amigo/term/GO:0048585	PPARG BCL2 ESR1 HIF1A MMP14 MMP9 STAT1
3.02032e-05	6	1061	12.9393	GO:0010243 response to organonitrogen compound	http://amigo.geneontology.org/amigo/term/GO:0010243	STAT1 PPARG MMP2 MMP9 BCL2 MMP13
3.09828e-05	7	1806	8.8686	GO:0048870 cell motility	http://amigo.geneontology.org/amigo/term/GO:0048870	VEGFA PPARG MMP14 MMP2 HIF1A MMP9 BCL2
3.09828e-05	7	1806	8.8686	GO:0051674 localization of cell	http://amigo.geneontology.org/amigo/term/GO:0051674	VEGFA PPARG MMP14 MMP2 HIF1A MMP9 BCL2
3.3546e-05	5	562	20.3568	GO:0001501 skeletal system development	http://amigo.geneontology.org/amigo/term/GO:0001501	MMP14 MMP13 MMP2 HIF1A MMP9
3.50432e-05	5	568	20.1417	GO:0010035 response to inorganic substance	http://amigo.geneontology.org/amigo/term/GO:0010035	MMP9 BCL2 MMP2 STAT1 HIF1A
3.52336e-05	3	61	112.53	GO:1904705 regulation of vascular associated smooth muscle cell proliferation	http://amigo.geneontology.org/amigo/term/GO:1904705	PPARG MMP2 MMP9
3.61802e-05	7	1857	8.62504	GO:1902531 regulation of intracellular signal transduction	http://amigo.geneontology.org/amigo/term/GO:1902531	BCL2 ESR1 HIF1A VEGFA PPARG MMP9 STAT1
3.82162e-05	3	63	108.957	GO:1990874 vascular associated smooth muscle cell proliferation	http://amigo.geneontology.org/amigo/term/GO:1990874	PPARG MMP2 MMP9
3.86144e-05	4	241	37.9768	GO:0010632 regulation of epithelial cell migration	http://amigo.geneontology.org/amigo/term/GO:0010632	VEGFA PPARG HIF1A MMP9
4.08054e-05	2	6	762.7	GO:0002248 connective tissue replacement involved in inflammatory response wound healing	http://amigo.geneontology.org/amigo/term/GO:0002248	HIF1A PPARG
4.08054e-05	2	6	762.7	GO:0061419 positive regulation of transcription from RNA polymerase II promoter in response to hypoxia	http://amigo.geneontology.org/amigo/term/GO:0061419	HIF1A VEGFA
4.25989e-05	3	66	104.005	GO:0001706 endoderm formation	http://amigo.geneontology.org/amigo/term/GO:0001706	MMP2 MMP9 MMP14
4.37455e-05	6	1150	11.9379	GO:0072359 circulatory system development	http://amigo.geneontology.org/amigo/term/GO:0072359	VEGFA HIF1A PPARG MMP2 MMP14 STAT1
4.58868e-05	8	2990	6.12201	GO:0007166 cell surface receptor signaling pathway	http://amigo.geneontology.org/amigo/term/GO:0007166	VEGFA STAT1 BCL2 HIF1A PPARG MMP14 MMP9 MMP2
4.75623e-05	9	4424	4.65481	GO:0006950 response to stress	http://amigo.geneontology.org/amigo/term/GO:0006950	MMP2 HIF1A VEGFA STAT1 PPARG BCL2 MMP9 ESR1 MMP14
4.77207e-05	6	1172	11.7138	GO:1901698 response to nitrogen compound	http://amigo.geneontology.org/amigo/term/GO:1901698	STAT1 PPARG MMP2 MMP9 BCL2 MMP13
4.85037e-05	5	619	18.4822	GO:0009611 response to wounding	http://amigo.geneontology.org/amigo/term/GO:0009611	MMP2 HIF1A PPARG BCL2 VEGFA
5.33107e-05	7	1992	8.04051	GO:0040011 locomotion	http://amigo.geneontology.org/amigo/term/GO:0040011	VEGFA PPARG MMP14 MMP2 HIF1A MMP9 BCL2
5.92689e-05	9	4552	4.52392	GO:0030154 cell differentiation	http://amigo.geneontology.org/amigo/term/GO:0030154	PPARG HIF1A VEGFA STAT1 MMP2 ESR1 MMP9 MMP14 BCL2
6.11461e-05	5	653	17.5199	GO:0002521 leukocyte differentiation	http://amigo.geneontology.org/amigo/term/GO:0002521	VEGFA PPARG MMP14 BCL2 MMP9
6.11461e-05	9	4576	4.5002	GO:0048869 cellular developmental process	http://amigo.geneontology.org/amigo/term/GO:0048869	PPARG HIF1A VEGFA STAT1 MMP2 ESR1 MMP9 MMP14 BCL2
6.36282e-05	6	1241	11.0625	GO:0048878 chemical homeostasis	http://amigo.geneontology.org/amigo/term/GO:0048878	HIF1A BCL2 STAT1 PPARG ESR1 VEGFA
6.9017e-05	2	8	572.025	GO:0002246 wound healing involved in inflammatory response	http://amigo.geneontology.org/amigo/term/GO:0002246	HIF1A PPARG
6.9017e-05	8	3183	5.7508	GO:0002376 immune system process	http://amigo.geneontology.org/amigo/term/GO:0002376	VEGFA STAT1 HIF1A PPARG BCL2 ESR1 MMP9 MMP14
7.1331e-05	3	81	84.7444	GO:0072088 nephron epithelium morphogenesis	http://amigo.geneontology.org/amigo/term/GO:0072088	BCL2 VEGFA STAT1
7.1331e-05	6	1272	10.7929	GO:1901701 cellular response to oxygen-containing compound	http://amigo.geneontology.org/amigo/term/GO:1901701	PPARG ESR1 MMP9 MMP2 HIF1A STAT1
7.20924e-05	8	3210	5.70243	GO:0009966 regulation of signal transduction	http://amigo.geneontology.org/amigo/term/GO:0009966	BCL2 HIF1A ESR1 VEGFA PPARG MMP14 MMP9 STAT1
7.83118e-05	3	84	81.7179	GO:0072028 nephron morphogenesis	http://amigo.geneontology.org/amigo/term/GO:0072028	BCL2 VEGFA STAT1
8.21841e-05	5	702	16.297	GO:0040008 regulation of growth	http://amigo.geneontology.org/amigo/term/GO:0040008	MMP14 BCL2 HIF1A PPARG VEGFA
8.2998e-05	6	1312	10.4639	GO:0010628 positive regulation of gene expression	http://amigo.geneontology.org/amigo/term/GO:0010628	HIF1A VEGFA STAT1 PPARG MMP14 ESR1
8.67682e-05	8	3300	5.54691	GO:0070887 cellular response to chemical stimulus	http://amigo.geneontology.org/amigo/term/GO:0070887	ESR1 HIF1A VEGFA STAT1 PPARG MMP9 MMP2 BCL2
8.70208e-05	4	309	29.6194	GO:0045765 regulation of angiogenesis	http://amigo.geneontology.org/amigo/term/GO:0045765	VEGFA HIF1A PPARG STAT1
8.70208e-05	3	88	78.0034	GO:0048041 focal adhesion assembly	http://amigo.geneontology.org/amigo/term/GO:0048041	VEGFA MMP14 BCL2
9.0323e-05	4	313	29.2409	GO:1901342 regulation of vasculature development	http://amigo.geneontology.org/amigo/term/GO:1901342	VEGFA HIF1A PPARG STAT1
9.2e-05	4	315	29.0552	GO:0034599 cellular response to oxidative stress	http://amigo.geneontology.org/amigo/term/GO:0034599	HIF1A MMP9 MMP2 BCL2
9.25346e-05	4	316	28.9633	GO:0010720 positive regulation of cell development	http://amigo.geneontology.org/amigo/term/GO:0010720	HIF1A PPARG BCL2 VEGFA
9.42383e-05	4	318	28.7811	GO:0010631 epithelial cell migration	http://amigo.geneontology.org/amigo/term/GO:0010631	VEGFA PPARG HIF1A MMP9
9.71527e-05	4	321	28.5121	GO:0090132 epithelium migration	http://amigo.geneontology.org/amigo/term/GO:0090132	VEGFA PPARG HIF1A MMP9
9.77069e-05	4	322	28.4236	GO:0001822 kidney development	http://amigo.geneontology.org/amigo/term/GO:0001822	MMP9 BCL2 VEGFA STAT1
0.000101294	3	94	73.0245	GO:0007492 endoderm development	http://amigo.geneontology.org/amigo/term/GO:0007492	MMP2 MMP9 MMP14
0.000101509	4	327	27.989	GO:0048872 homeostasis of number of cells	http://amigo.geneontology.org/amigo/term/GO:0048872	HIF1A BCL2 STAT1 VEGFA
0.000101509	8	3403	5.37902	GO:0051173 positive regulation of nitrogen compound metabolic process	http://amigo.geneontology.org/amigo/term/GO:0051173	VEGFA PPARG HIF1A STAT1 ESR1 MMP14 BCL2 MMP9
0.000101509	4	327	27.989	GO:0090130 tissue migration	http://amigo.geneontology.org/amigo/term/GO:0090130	VEGFA PPARG HIF1A MMP9
0.000102378	7	2254	7.1059	GO:0006928 movement of cell or subcellular component	http://amigo.geneontology.org/amigo/term/GO:0006928	VEGFA PPARG MMP14 MMP2 HIF1A MMP9 BCL2
0.000104149	4	331	27.6508	GO:0009416 response to light stimulus	http://amigo.geneontology.org/amigo/term/GO:0009416	MMP2 MMP9 HIF1A BCL2
0.000104149	4	331	27.6508	GO:0072001 renal system development	http://amigo.geneontology.org/amigo/term/GO:0072001	MMP9 BCL2 STAT1 VEGFA
0.000109806	3	98	70.0439	GO:0007044 cell-substrate junction assembly	http://amigo.geneontology.org/amigo/term/GO:0007044	VEGFA MMP14 BCL2
0.000112508	3	99	69.3364	GO:0048661 positive regulation of smooth muscle cell proliferation	http://amigo.geneontology.org/amigo/term/GO:0048661	MMP2 STAT1 MMP9
0.000113689	2	11	416.018	GO:0071492 cellular response to UV-A	http://amigo.geneontology.org/amigo/term/GO:0071492	MMP2 MMP9
0.000113689	2	11	416.018	GO:0097709 connective tissue replacement	http://amigo.geneontology.org/amigo/term/GO:0097709	HIF1A PPARG
0.000116346	6	1424	9.64087	GO:0051094 positive regulation of developmental process	http://amigo.geneontology.org/amigo/term/GO:0051094	VEGFA HIF1A PPARG MMP14 BCL2 STAT1
0.000116587	3	101	67.9634	GO:0072080 nephron tubule development	http://amigo.geneontology.org/amigo/term/GO:0072080	BCL2 VEGFA STAT1
0.000118654	3	102	67.2971	GO:0043535 regulation of blood vessel endothelial cell migration	http://amigo.geneontology.org/amigo/term/GO:0043535	VEGFA PPARG HIF1A
0.000118654	3	102	67.2971	GO:0060993 kidney morphogenesis	http://amigo.geneontology.org/amigo/term/GO:0060993	BCL2 VEGFA STAT1
0.000124297	3	104	66.0029	GO:0061326 renal tubule development	http://amigo.geneontology.org/amigo/term/GO:0061326	BCL2 STAT1 VEGFA
0.000124297	3	104	66.0029	GO:0150115 cell-substrate junction organization	http://amigo.geneontology.org/amigo/term/GO:0150115	VEGFA MMP14 BCL2
0.00012839	4	355	25.7814	GO:0030198 extracellular matrix organization	http://amigo.geneontology.org/amigo/term/GO:0030198	MMP2 MMP9 MMP13 MMP14
0.000129062	4	356	25.709	GO:0043062 extracellular structure organization	http://amigo.geneontology.org/amigo/term/GO:0043062	MMP2 MMP9 MMP13 MMP14
0.000132627	4	359	25.4942	GO:0045229 external encapsulating structure organization	http://amigo.geneontology.org/amigo/term/GO:0045229	MMP2 MMP9 MMP13 MMP14
0.000136002	3	108	63.5583	GO:2001243 negative regulation of intrinsic apoptotic signaling pathway	http://amigo.geneontology.org/amigo/term/GO:2001243	BCL2 HIF1A MMP9
0.000138666	6	1483	9.25732	GO:2000026 regulation of multicellular organismal development	http://amigo.geneontology.org/amigo/term/GO:2000026	VEGFA HIF1A PPARG MMP9 MMP14 STAT1
0.000140117	8	3602	5.08184	GO:0010646 regulation of cell communication	http://amigo.geneontology.org/amigo/term/GO:0010646	BCL2 HIF1A ESR1 VEGFA PPARG MMP14 MMP9 STAT1
0.000143027	8	3615	5.06357	GO:0023051 regulation of signaling	http://amigo.geneontology.org/amigo/term/GO:0023051	BCL2 HIF1A ESR1 VEGFA PPARG MMP14 MMP9 STAT1
0.000143027	8	3617	5.06077	GO:0031325 positive regulation of cellular metabolic process	http://amigo.geneontology.org/amigo/term/GO:0031325	VEGFA PPARG HIF1A STAT1 ESR1 MMP14 BCL2 MMP9
0.000168773	4	385	23.7725	GO:0050678 regulation of epithelial cell proliferation	http://amigo.geneontology.org/amigo/term/GO:0050678	VEGFA HIF1A STAT1 PPARG
0.000170219	2	14	326.871	GO:0061418 regulation of transcription from RNA polymerase II promoter in response to hypoxia	http://amigo.geneontology.org/amigo/term/GO:0061418	HIF1A VEGFA
0.000170219	2	14	326.871	GO:0070141 response to UV-A	http://amigo.geneontology.org/amigo/term/GO:0070141	MMP2 MMP9
0.000181812	7	2509	6.3837	GO:0051128 regulation of cellular component organization	http://amigo.geneontology.org/amigo/term/GO:0051128	ESR1 VEGFA MMP14 BCL2 HIF1A PPARG MMP9
0.000181812	3	121	56.7298	GO:0072009 nephron epithelium development	http://amigo.geneontology.org/amigo/term/GO:0072009	BCL2 VEGFA STAT1
0.000187315	5	876	13.0599	GO:0042327 positive regulation of phosphorylation	http://amigo.geneontology.org/amigo/term/GO:0042327	VEGFA HIF1A BCL2 PPARG MMP9
0.00019353	3	124	55.3573	GO:0001952 regulation of cell-matrix adhesion	http://amigo.geneontology.org/amigo/term/GO:0001952	VEGFA MMP14 BCL2
0.000197172	3	125	54.9144	GO:0042542 response to hydrogen peroxide	http://amigo.geneontology.org/amigo/term/GO:0042542	MMP2 STAT1 BCL2
0.000201188	5	892	12.8257	GO:0032880 regulation of protein localization	http://amigo.geneontology.org/amigo/term/GO:0032880	VEGFA HIF1A PPARG BCL2 MMP14
0.000214359	3	129	53.2116	GO:0022612 gland morphogenesis	http://amigo.geneontology.org/amigo/term/GO:0022612	MMP2 ESR1 BCL2
0.000214812	2	16	286.012	GO:0090594 inflammatory response to wounding	http://amigo.geneontology.org/amigo/term/GO:0090594	HIF1A PPARG
0.000214915	8	3847	4.7582	GO:0010604 positive regulation of macromolecule metabolic process	http://amigo.geneontology.org/amigo/term/GO:0010604	VEGFA PPARG STAT1 ESR1 HIF1A MMP14 BCL2 MMP9
0.000215909	3	130	52.8023	GO:0043534 blood vessel endothelial cell migration	http://amigo.geneontology.org/amigo/term/GO:0043534	VEGFA PPARG HIF1A
0.000224302	7	2609	6.13902	GO:0071310 cellular response to organic substance	http://amigo.geneontology.org/amigo/term/GO:0071310	ESR1 VEGFA STAT1 PPARG HIF1A MMP2 BCL2
0.000228758	3	133	51.6113	GO:0001101 response to acid chemical	http://amigo.geneontology.org/amigo/term/GO:0001101	VEGFA MMP2 BCL2
0.000239356	6	1660	8.27024	GO:0009719 response to endogenous stimulus	http://amigo.geneontology.org/amigo/term/GO:0009719	ESR1 STAT1 PPARG MMP2 MMP14 BCL2
0.000250156	4	435	21.04	GO:0009410 response to xenobiotic stimulus	http://amigo.geneontology.org/amigo/term/GO:0009410	BCL2 MMP2 STAT1 PPARG
0.0002599	6	1687	8.13788	GO:0051240 positive regulation of multicellular organismal process	http://amigo.geneontology.org/amigo/term/GO:0051240	VEGFA HIF1A PPARG STAT1 MMP14 BCL2
0.000261245	3	140	49.0307	GO:0001704 formation of primary germ layer	http://amigo.geneontology.org/amigo/term/GO:0001704	MMP2 MMP9 MMP14
0.000261251	2	18	254.233	GO:2000696 regulation of epithelial cell differentiation involved in kidney development	http://amigo.geneontology.org/amigo/term/GO:2000696	MMP9 STAT1
0.000264167	3	141	48.683	GO:0030218 erythrocyte differentiation	http://amigo.geneontology.org/amigo/term/GO:0030218	HIF1A STAT1 VEGFA
0.000266955	4	446	20.5211	GO:0001667 ameboidal-type cell migration	http://amigo.geneontology.org/amigo/term/GO:0001667	VEGFA PPARG HIF1A MMP9
0.000266955	5	961	11.9048	GO:0010562 positive regulation of phosphorus metabolic process	http://amigo.geneontology.org/amigo/term/GO:0010562	VEGFA HIF1A BCL2 PPARG MMP9
0.000266955	5	961	11.9048	GO:0045937 positive regulation of phosphate metabolic process	http://amigo.geneontology.org/amigo/term/GO:0045937	VEGFA HIF1A BCL2 PPARG MMP9
0.000278524	6	1718	7.99104	GO:0044093 positive regulation of molecular function	http://amigo.geneontology.org/amigo/term/GO:0044093	ESR1 MMP9 VEGFA PPARG BCL2 HIF1A
0.000280241	4	453	20.204	GO:0001558 regulation of cell growth	http://amigo.geneontology.org/amigo/term/GO:0001558	MMP14 BCL2 PPARG VEGFA
0.000282054	5	975	11.7338	GO:0022603 regulation of anatomical structure morphogenesis	http://amigo.geneontology.org/amigo/term/GO:0022603	VEGFA HIF1A PPARG ESR1 STAT1
0.000293961	3	148	46.3804	GO:0008584 male gonad development	http://amigo.geneontology.org/amigo/term/GO:0008584	ESR1 MMP14 BCL2
0.000293961	7	2748	5.82849	GO:0031324 negative regulation of cellular metabolic process	http://amigo.geneontology.org/amigo/term/GO:0031324	PPARG VEGFA BCL2 HIF1A ESR1 MMP9 STAT1
0.000297973	3	149	46.0691	GO:0046546 development of primary male sexual characteristics	http://amigo.geneontology.org/amigo/term/GO:0046546	ESR1 MMP14 BCL2
0.000301075	3	150	45.762	GO:0010634 positive regulation of epithelial cell migration	http://amigo.geneontology.org/amigo/term/GO:0010634	VEGFA HIF1A MMP9
0.000301075	3	150	45.762	GO:0030879 mammary gland development	http://amigo.geneontology.org/amigo/term/GO:0030879	ESR1 HIF1A VEGFA
0.000302761	6	1757	7.81366	GO:0022008 neurogenesis	http://amigo.geneontology.org/amigo/term/GO:0022008	MMP2 HIF1A PPARG MMP14 BCL2 VEGFA
0.000302761	3	151	45.4589	GO:0034101 erythrocyte homeostasis	http://amigo.geneontology.org/amigo/term/GO:0034101	HIF1A STAT1 VEGFA
0.000302761	3	151	45.4589	GO:0072073 kidney epithelium development	http://amigo.geneontology.org/amigo/term/GO:0072073	BCL2 VEGFA STAT1
0.000311099	4	471	19.4318	GO:0009314 response to radiation	http://amigo.geneontology.org/amigo/term/GO:0009314	MMP2 MMP9 HIF1A BCL2
0.000324274	3	155	44.2858	GO:0009411 response to UV	http://amigo.geneontology.org/amigo/term/GO:0009411	MMP2 MMP9 BCL2
0.00032833	2	21	217.914	GO:0055093 response to hyperoxia	http://amigo.geneontology.org/amigo/term/GO:0055093	MMP2 PPARG
0.000333798	3	157	43.7217	GO:0072006 nephron development	http://amigo.geneontology.org/amigo/term/GO:0072006	BCL2 VEGFA STAT1
0.000337467	5	1025	11.1615	GO:0007167 enzyme linked receptor protein signaling pathway	http://amigo.geneontology.org/amigo/term/GO:0007167	VEGFA HIF1A PPARG MMP9 MMP2
0.000347112	5	1032	11.0858	GO:0034097 response to cytokine	http://amigo.geneontology.org/amigo/term/GO:0034097	STAT1 HIF1A BCL2 MMP2 PPARG
0.000347165	8	4181	4.37809	GO:0009893 positive regulation of metabolic process	http://amigo.geneontology.org/amigo/term/GO:0009893	VEGFA PPARG HIF1A STAT1 ESR1 MMP14 BCL2 MMP9
0.000347165	3	160	42.9019	GO:0035265 organ growth	http://amigo.geneontology.org/amigo/term/GO:0035265	ESR1 MMP13 BCL2
0.000347165	7	2847	5.62582	GO:0035556 intracellular signal transduction	http://amigo.geneontology.org/amigo/term/GO:0035556	BCL2 ESR1 HIF1A VEGFA PPARG MMP9 STAT1
0.00036321	3	163	42.1123	GO:0030856 regulation of epithelial cell differentiation	http://amigo.geneontology.org/amigo/term/GO:0030856	VEGFA MMP9 STAT1
0.00038178	3	166	41.3512	GO:0010821 regulation of mitochondrion organization	http://amigo.geneontology.org/amigo/term/GO:0010821	HIF1A MMP9 PPARG
0.000386939	3	167	41.1036	GO:0048592 eye morphogenesis	http://amigo.geneontology.org/amigo/term/GO:0048592	HIF1A BCL2 VEGFA
0.000392747	4	507	18.0521	GO:1903131 mononuclear cell differentiation	http://amigo.geneontology.org/amigo/term/GO:1903131	VEGFA PPARG MMP14 BCL2
0.000409721	2	24	190.675	GO:0035162 embryonic hemopoiesis	http://amigo.geneontology.org/amigo/term/GO:0035162	HIF1A VEGFA
0.000409721	3	171	40.1421	GO:0046661 male sex differentiation	http://amigo.geneontology.org/amigo/term/GO:0046661	ESR1 MMP14 BCL2
0.000420685	7	2945	5.43861	GO:0032879 regulation of localization	http://amigo.geneontology.org/amigo/term/GO:0032879	VEGFA PPARG MMP9 MMP14 BCL2 MMP2 HIF1A
0.000427943	5	1089	10.5055	GO:0032101 regulation of response to external stimulus	http://amigo.geneontology.org/amigo/term/GO:0032101	VEGFA PPARG ESR1 STAT1 MMP9
0.000430507	4	522	17.5333	GO:0016049 cell growth	http://amigo.geneontology.org/amigo/term/GO:0016049	MMP14 BCL2 PPARG VEGFA
0.000436148	2	25	183.048	GO:1901522 positive regulation of transcription from RNA polymerase II promoter involved in cellular response to chemical stimulus	http://amigo.geneontology.org/amigo/term/GO:1901522	HIF1A VEGFA
0.000437815	8	4338	4.21964	GO:0048583 regulation of response to stimulus	http://amigo.geneontology.org/amigo/term/GO:0048583	VEGFA PPARG BCL2 HIF1A ESR1 MMP14 STAT1 MMP9
0.00044106	4	527	17.367	GO:0008015 blood circulation	http://amigo.geneontology.org/amigo/term/GO:0008015	VEGFA MMP2 STAT1 PPARG
0.000445198	6	1916	7.16524	GO:0042592 homeostatic process	http://amigo.geneontology.org/amigo/term/GO:0042592	HIF1A BCL2 VEGFA STAT1 PPARG ESR1
0.000445198	4	530	17.2687	GO:0060284 regulation of cell development	http://amigo.geneontology.org/amigo/term/GO:0060284	VEGFA HIF1A PPARG BCL2
0.000445198	3	178	38.5635	GO:2001242 regulation of intrinsic apoptotic signaling pathway	http://amigo.geneontology.org/amigo/term/GO:2001242	BCL2 HIF1A MMP9
0.000457172	3	180	38.135	GO:0030307 positive regulation of cell growth	http://amigo.geneontology.org/amigo/term/GO:0030307	MMP14 BCL2 VEGFA
0.000458489	2	26	176.008	GO:0070233 negative regulation of T cell apoptotic process	http://amigo.geneontology.org/amigo/term/GO:0070233	HIF1A BCL2
0.000460881	3	181	37.9243	GO:0010594 regulation of endothelial cell migration	http://amigo.geneontology.org/amigo/term/GO:0010594	VEGFA PPARG HIF1A
0.000463239	5	1118	10.233	GO:0051130 positive regulation of cellular component organization	http://amigo.geneontology.org/amigo/term/GO:0051130	ESR1 VEGFA HIF1A PPARG MMP9
0.000484867	5	1130	10.1243	GO:0051241 negative regulation of multicellular organismal process	http://amigo.geneontology.org/amigo/term/GO:0051241	PPARG MMP2 HIF1A BCL2 STAT1
0.000484867	2	27	169.489	GO:0060740 prostate gland epithelium morphogenesis	http://amigo.geneontology.org/amigo/term/GO:0060740	MMP2 ESR1
0.000484867	2	27	169.489	GO:0060965 negative regulation of miRNA-mediated gene silencing	http://amigo.geneontology.org/amigo/term/GO:0060965	ESR1 PPARG
0.000495336	6	1964	6.99012	GO:0006508 proteolysis	http://amigo.geneontology.org/amigo/term/GO:0006508	MMP14 MMP2 MMP9 VEGFA PPARG MMP13
0.000509463	2	28	163.436	GO:0002052 positive regulation of neuroblast proliferation	http://amigo.geneontology.org/amigo/term/GO:0002052	HIF1A VEGFA
0.000509463	2	28	163.436	GO:0036296 response to increased oxygen levels	http://amigo.geneontology.org/amigo/term/GO:0036296	MMP2 PPARG
0.000509463	2	28	163.436	GO:0060149 negative regulation of post-transcriptional gene silencing	http://amigo.geneontology.org/amigo/term/GO:0060149	ESR1 PPARG
0.000509463	2	28	163.436	GO:0060967 negative regulation of gene silencing by RNA	http://amigo.geneontology.org/amigo/term/GO:0060967	ESR1 PPARG
0.000509463	2	28	163.436	GO:1900369 negative regulation of post-transcriptional gene silencing by RNA	http://amigo.geneontology.org/amigo/term/GO:1900369	ESR1 PPARG
0.000536304	2	29	157.8	GO:0001958 endochondral ossification	http://amigo.geneontology.org/amigo/term/GO:0001958	MMP13 MMP14
0.000536304	3	194	35.383	GO:0031099 regeneration	http://amigo.geneontology.org/amigo/term/GO:0031099	MMP2 PPARG BCL2
0.000536304	2	29	157.8	GO:0036075 replacement ossification	http://amigo.geneontology.org/amigo/term/GO:0036075	MMP13 MMP14
0.000536304	2	29	157.8	GO:0060333 interferon-gamma-mediated signaling pathway	http://amigo.geneontology.org/amigo/term/GO:0060333	STAT1 PPARG
0.000536304	2	29	157.8	GO:0060512 prostate gland morphogenesis	http://amigo.geneontology.org/amigo/term/GO:0060512	MMP2 ESR1
0.000564065	3	198	34.6682	GO:0002262 myeloid cell homeostasis	http://amigo.geneontology.org/amigo/term/GO:0002262	HIF1A STAT1 VEGFA
0.000569102	6	2031	6.75953	GO:0006952 defense response	http://amigo.geneontology.org/amigo/term/GO:0006952	STAT1 PPARG HIF1A BCL2 ESR1 MMP9
0.000569102	2	30	152.54	GO:0036003 positive regulation of transcription from RNA polymerase II promoter in response to stress	http://amigo.geneontology.org/amigo/term/GO:0036003	HIF1A VEGFA
0.000570719	4	578	15.8346	GO:0007005 mitochondrion organization	http://amigo.geneontology.org/amigo/term/GO:0007005	HIF1A BCL2 MMP9 PPARG
0.000576525	5	1189	9.62195	GO:0009790 embryo development	http://amigo.geneontology.org/amigo/term/GO:0009790	HIF1A MMP14 MMP2 MMP9 VEGFA
0.000622242	3	206	33.3218	GO:0007369 gastrulation	http://amigo.geneontology.org/amigo/term/GO:0007369	MMP2 MMP9 MMP14
0.000637172	2	32	143.006	GO:0010039 response to iron ion	http://amigo.geneontology.org/amigo/term/GO:0010039	BCL2 HIF1A
0.000641406	4	598	15.305	GO:0007507 heart development	http://amigo.geneontology.org/amigo/term/GO:0007507	MMP2 HIF1A PPARG VEGFA
0.000672965	2	33	138.673	GO:0001782 B cell homeostasis	http://amigo.geneontology.org/amigo/term/GO:0001782	HIF1A BCL2
0.000709695	4	615	14.882	GO:0003013 circulatory system process	http://amigo.geneontology.org/amigo/term/GO:0003013	VEGFA MMP2 STAT1 PPARG
0.000720487	4	618	14.8097	GO:0071407 cellular response to organic cyclic compound	http://amigo.geneontology.org/amigo/term/GO:0071407	ESR1 MMP2 STAT1 PPARG
0.000736363	7	3283	4.87868	GO:0009892 negative regulation of metabolic process	http://amigo.geneontology.org/amigo/term/GO:0009892	PPARG ESR1 VEGFA BCL2 HIF1A MMP9 STAT1
0.000736363	3	220	31.2014	GO:0010810 regulation of cell-substrate adhesion	http://amigo.geneontology.org/amigo/term/GO:0010810	VEGFA MMP14 BCL2
0.000743864	2	35	130.749	GO:0090183 regulation of kidney development	http://amigo.geneontology.org/amigo/term/GO:0090183	VEGFA STAT1
0.000768107	6	2160	6.35583	GO:0033554 cellular response to stress	http://amigo.geneontology.org/amigo/term/GO:0033554	HIF1A BCL2 MMP9 VEGFA MMP2 PPARG
0.000768107	3	224	30.6442	GO:0043281 regulation of cysteine-type endopeptidase activity involved in apoptotic process	http://amigo.geneontology.org/amigo/term/GO:0043281	VEGFA PPARG MMP9
0.00077872	2	36	127.117	GO:1904707 positive regulation of vascular associated smooth muscle cell proliferation	http://amigo.geneontology.org/amigo/term/GO:1904707	MMP2 MMP9
0.00078065	5	1280	8.93789	GO:0043085 positive regulation of catalytic activity	http://amigo.geneontology.org/amigo/term/GO:0043085	VEGFA PPARG BCL2 ESR1 HIF1A
0.000790193	3	227	30.2392	GO:0002064 epithelial cell development	http://amigo.geneontology.org/amigo/term/GO:0002064	VEGFA ESR1 HIF1A
0.000802821	4	641	14.2783	GO:0048598 embryonic morphogenesis	http://amigo.geneontology.org/amigo/term/GO:0048598	HIF1A MMP14 MMP2 MMP9
0.000804745	4	642	14.2561	GO:0007169 transmembrane receptor protein tyrosine kinase signaling pathway	http://amigo.geneontology.org/amigo/term/GO:0007169	VEGFA HIF1A MMP9 MMP2
0.000805199	2	37	123.681	GO:0010742 macrophage derived foam cell differentiation	http://amigo.geneontology.org/amigo/term/GO:0010742	PPARG STAT1
0.000805199	2	37	123.681	GO:0030224 monocyte differentiation	http://amigo.geneontology.org/amigo/term/GO:0030224	VEGFA PPARG
0.000842908	3	234	29.3346	GO:0048705 skeletal system morphogenesis	http://amigo.geneontology.org/amigo/term/GO:0048705	MMP13 MMP2 MMP14
0.000842908	2	38	120.426	GO:0070229 negative regulation of lymphocyte apoptotic process	http://amigo.geneontology.org/amigo/term/GO:0070229	HIF1A BCL2
0.000842908	2	38	120.426	GO:0090077 foam cell differentiation	http://amigo.geneontology.org/amigo/term/GO:0090077	PPARG STAT1
0.000850573	3	235	29.2098	GO:0043542 endothelial cell migration	http://amigo.geneontology.org/amigo/term/GO:0043542	VEGFA PPARG HIF1A
0.00085311	4	656	13.9518	GO:0048589 developmental growth	http://amigo.geneontology.org/amigo/term/GO:0048589	ESR1 MMP13 BCL2 VEGFA
0.000856231	5	1316	8.69339	GO:0045944 positive regulation of transcription by RNA polymerase II	http://amigo.geneontology.org/amigo/term/GO:0045944	PPARG STAT1 ESR1 HIF1A VEGFA
0.000859402	5	1318	8.6802	GO:0042325 regulation of phosphorylation	http://amigo.geneontology.org/amigo/term/GO:0042325	VEGFA HIF1A PPARG BCL2 MMP9
0.000870322	2	39	117.338	GO:0045648 positive regulation of erythrocyte differentiation	http://amigo.geneontology.org/amigo/term/GO:0045648	HIF1A STAT1
0.000878486	3	239	28.7209	GO:0050769 positive regulation of neurogenesis	http://amigo.geneontology.org/amigo/term/GO:0050769	HIF1A PPARG VEGFA
0.000885072	6	2239	6.13158	GO:0048468 cell development	http://amigo.geneontology.org/amigo/term/GO:0048468	VEGFA PPARG MMP2 ESR1 HIF1A BCL2
0.000906374	2	40	114.405	GO:0071392 cellular response to estradiol stimulus	http://amigo.geneontology.org/amigo/term/GO:0071392	ESR1 MMP2
0.000949336	2	41	111.615	GO:1902692 regulation of neuroblast proliferation	http://amigo.geneontology.org/amigo/term/GO:1902692	HIF1A VEGFA
0.000954942	3	247	27.7907	GO:0002573 myeloid leukocyte differentiation	http://amigo.geneontology.org/amigo/term/GO:0002573	VEGFA PPARG MMP9
0.000974611	3	249	27.5675	GO:0048762 mesenchymal cell differentiation	http://amigo.geneontology.org/amigo/term/GO:0048762	HIF1A BCL2 STAT1
0.000982844	3	250	27.4572	GO:2001234 negative regulation of apoptotic signaling pathway	http://amigo.geneontology.org/amigo/term/GO:2001234	BCL2 HIF1A MMP9
0.00102023	3	254	27.0248	GO:0007160 cell-matrix adhesion	http://amigo.geneontology.org/amigo/term/GO:0007160	VEGFA MMP14 BCL2
0.00102023	2	43	106.423	GO:0010830 regulation of myotube differentiation	http://amigo.geneontology.org/amigo/term/GO:0010830	MMP14 BCL2
0.00102023	2	43	106.423	GO:0030279 negative regulation of ossification	http://amigo.geneontology.org/amigo/term/GO:0030279	HIF1A BCL2
0.00102023	2	43	106.423	GO:0051155 positive regulation of striated muscle cell differentiation	http://amigo.geneontology.org/amigo/term/GO:0051155	MMP14 BCL2
0.00104489	3	257	26.7093	GO:0045926 negative regulation of growth	http://amigo.geneontology.org/amigo/term/GO:0045926	HIF1A PPARG BCL2
0.00104489	3	257	26.7093	GO:0048863 stem cell differentiation	http://amigo.geneontology.org/amigo/term/GO:0048863	ESR1 HIF1A BCL2
0.00105341	3	258	26.6058	GO:2000116 regulation of cysteine-type endopeptidase activity	http://amigo.geneontology.org/amigo/term/GO:2000116	VEGFA PPARG MMP9
0.00109943	2	45	101.693	GO:0001937 negative regulation of endothelial cell proliferation	http://amigo.geneontology.org/amigo/term/GO:0001937	STAT1 PPARG
0.00109943	2	45	101.693	GO:0008631 intrinsic apoptotic signaling pathway in response to oxidative stress	http://amigo.geneontology.org/amigo/term/GO:0008631	HIF1A BCL2
0.00114533	2	46	99.4826	GO:0070232 regulation of T cell apoptotic process	http://amigo.geneontology.org/amigo/term/GO:0070232	HIF1A BCL2
0.00118809	2	47	97.366	GO:0071542 dopaminergic neuron differentiation	http://amigo.geneontology.org/amigo/term/GO:0071542	HIF1A VEGFA
0.00118809	2	47	97.366	GO:2000378 negative regulation of reactive oxygen species metabolic process	http://amigo.geneontology.org/amigo/term/GO:2000378	HIF1A BCL2
0.00119798	4	731	12.5204	GO:0031347 regulation of defense response	http://amigo.geneontology.org/amigo/term/GO:0031347	PPARG ESR1 STAT1 MMP9
0.00122734	2	48	95.3375	GO:0007595 lactation	http://amigo.geneontology.org/amigo/term/GO:0007595	HIF1A VEGFA
0.00122734	3	274	25.0522	GO:0045927 positive regulation of growth	http://amigo.geneontology.org/amigo/term/GO:0045927	MMP14 BCL2 VEGFA
0.0012961	4	748	12.2358	GO:0045596 negative regulation of cell differentiation	http://amigo.geneontology.org/amigo/term/GO:0045596	PPARG VEGFA MMP9 STAT1
0.00131513	2	50	91.524	GO:0030225 macrophage differentiation	http://amigo.geneontology.org/amigo/term/GO:0030225	VEGFA MMP9
0.00131513	2	50	91.524	GO:0035850 epithelial cell differentiation involved in kidney development	http://amigo.geneontology.org/amigo/term/GO:0035850	MMP9 STAT1
0.00131513	2	50	91.524	GO:0060964 regulation of miRNA-mediated gene silencing	http://amigo.geneontology.org/amigo/term/GO:0060964	ESR1 PPARG
0.00132604	3	283	24.2555	GO:0061448 connective tissue development	http://amigo.geneontology.org/amigo/term/GO:0061448	PPARG HIF1A MMP13
0.00134238	5	1478	7.74053	GO:0019220 regulation of phosphate metabolic process	http://amigo.geneontology.org/amigo/term/GO:0019220	VEGFA HIF1A PPARG BCL2 MMP9
0.00134239	5	1479	7.73529	GO:0051174 regulation of phosphorus metabolic process	http://amigo.geneontology.org/amigo/term/GO:0051174	VEGFA HIF1A PPARG BCL2 MMP9
0.00134629	2	51	89.7294	GO:0022602 ovulation cycle process	http://amigo.geneontology.org/amigo/term/GO:0022602	MMP2 ESR1
0.00134629	2	51	89.7294	GO:0048546 digestive tract morphogenesis	http://amigo.geneontology.org/amigo/term/GO:0048546	HIF1A BCL2
0.00134629	3	286	24.001	GO:0051146 striated muscle cell differentiation	http://amigo.geneontology.org/amigo/term/GO:0051146	MMP14 BCL2 VEGFA
0.00137857	2	52	88.0038	GO:0030850 prostate gland development	http://amigo.geneontology.org/amigo/term/GO:0030850	MMP2 ESR1
0.00137857	2	52	88.0038	GO:0031103 axon regeneration	http://amigo.geneontology.org/amigo/term/GO:0031103	MMP2 BCL2
0.00137857	2	52	88.0038	GO:1900368 regulation of post-transcriptional gene silencing by RNA	http://amigo.geneontology.org/amigo/term/GO:1900368	ESR1 PPARG
0.00137857	2	52	88.0038	GO:1902895 positive regulation of miRNA transcription	http://amigo.geneontology.org/amigo/term/GO:1902895	HIF1A PPARG
0.00139477	3	291	23.5887	GO:0090596 sensory organ morphogenesis	http://amigo.geneontology.org/amigo/term/GO:0090596	HIF1A BCL2 VEGFA
0.00140173	5	1504	7.60672	GO:0032270 positive regulation of cellular protein metabolic process	http://amigo.geneontology.org/amigo/term/GO:0032270	VEGFA PPARG MMP14 BCL2 MMP9
0.00140173	2	53	86.3434	GO:0043536 positive regulation of blood vessel endothelial cell migration	http://amigo.geneontology.org/amigo/term/GO:0043536	VEGFA HIF1A
0.00140173	2	53	86.3434	GO:0045646 regulation of erythrocyte differentiation	http://amigo.geneontology.org/amigo/term/GO:0045646	HIF1A STAT1
0.00140173	3	292	23.5079	GO:0051962 positive regulation of nervous system development	http://amigo.geneontology.org/amigo/term/GO:0051962	HIF1A PPARG VEGFA
0.00140173	2	53	86.3434	GO:0060147 regulation of post-transcriptional gene silencing	http://amigo.geneontology.org/amigo/term/GO:0060147	ESR1 PPARG
0.00140173	2	53	86.3434	GO:0060966 regulation of gene silencing by RNA	http://amigo.geneontology.org/amigo/term/GO:0060966	ESR1 PPARG
0.00145088	2	54	84.7444	GO:0048013 ephrin receptor signaling pathway	http://amigo.geneontology.org/amigo/term/GO:0048013	MMP2 MMP9
0.00145293	6	2507	5.47611	GO:0003008 system process	http://amigo.geneontology.org/amigo/term/GO:0003008	VEGFA MMP2 HIF1A STAT1 PPARG BCL2
0.00148274	4	791	11.5707	GO:0001934 positive regulation of protein phosphorylation	http://amigo.geneontology.org/amigo/term/GO:0001934	VEGFA BCL2 PPARG MMP9
0.00148274	3	300	22.881	GO:0032409 regulation of transporter activity	http://amigo.geneontology.org/amigo/term/GO:0032409	PPARG MMP9 BCL2
0.00148274	2	55	83.2036	GO:0043124 negative regulation of I-kappaB kinase/NF-kappaB signaling	http://amigo.geneontology.org/amigo/term/GO:0043124	ESR1 STAT1
0.00148274	2	55	83.2036	GO:0048010 vascular endothelial growth factor receptor signaling pathway	http://amigo.geneontology.org/amigo/term/GO:0048010	VEGFA HIF1A
0.00158335	2	57	80.2842	GO:0035094 response to nicotine	http://amigo.geneontology.org/amigo/term/GO:0035094	BCL2 MMP2
0.00158335	2	57	80.2842	GO:0043388 positive regulation of DNA binding	http://amigo.geneontology.org/amigo/term/GO:0043388	MMP9 PPARG
0.00162023	2	58	78.9	GO:0043618 regulation of transcription from RNA polymerase II promoter in response to stress	http://amigo.geneontology.org/amigo/term/GO:0043618	HIF1A VEGFA
0.00162023	3	311	22.0717	GO:0048511 rhythmic process	http://amigo.geneontology.org/amigo/term/GO:0048511	MMP2 ESR1 PPARG
0.00162023	2	58	78.9	GO:2000107 negative regulation of leukocyte apoptotic process	http://amigo.geneontology.org/amigo/term/GO:2000107	HIF1A BCL2
0.00162023	2	58	78.9	GO:2000179 positive regulation of neural precursor cell proliferation	http://amigo.geneontology.org/amigo/term/GO:2000179	HIF1A VEGFA
0.00162811	6	2575	5.3315	GO:0032268 regulation of cellular protein metabolic process	http://amigo.geneontology.org/amigo/term/GO:0032268	VEGFA PPARG MMP14 BCL2 HIF1A MMP9
0.00162811	3	313	21.9307	GO:0060485 mesenchyme development	http://amigo.geneontology.org/amigo/term/GO:0060485	HIF1A BCL2 STAT1
0.00164761	2	59	77.5627	GO:0001836 release of cytochrome c from mitochondria	http://amigo.geneontology.org/amigo/term/GO:0001836	BCL2 MMP9
0.00164761	2	59	77.5627	GO:0031102 neuron projection regeneration	http://amigo.geneontology.org/amigo/term/GO:0031102	MMP2 BCL2
0.00164761	6	2582	5.31704	GO:0050790 regulation of catalytic activity	http://amigo.geneontology.org/amigo/term/GO:0050790	VEGFA PPARG HIF1A BCL2 MMP9 ESR1
0.00164761	2	59	77.5627	GO:0060350 endochondral bone morphogenesis	http://amigo.geneontology.org/amigo/term/GO:0060350	MMP13 MMP14
0.00166452	3	317	21.6539	GO:0097193 intrinsic apoptotic signaling pathway	http://amigo.geneontology.org/amigo/term/GO:0097193	BCL2 HIF1A MMP9
0.00168938	2	60	76.27	GO:0060688 regulation of morphogenesis of a branching structure	http://amigo.geneontology.org/amigo/term/GO:0060688	ESR1 VEGFA
0.00168938	2	60	76.27	GO:0061005 cell differentiation involved in kidney development	http://amigo.geneontology.org/amigo/term/GO:0061005	MMP9 STAT1
0.00170726	4	831	11.0137	GO:0030162 regulation of proteolysis	http://amigo.geneontology.org/amigo/term/GO:0030162	VEGFA PPARG MMP14 MMP9
0.00170726	3	321	21.3841	GO:0051091 positive regulation of DNA-binding transcription factor activity	http://amigo.geneontology.org/amigo/term/GO:0051091	ESR1 VEGFA PPARG
0.00173495	6	2618	5.24393	GO:0007399 nervous system development	http://amigo.geneontology.org/amigo/term/GO:0007399	MMP2 HIF1A PPARG MMP14 BCL2 VEGFA
0.00181779	6	2642	5.19629	GO:0008104 protein localization	http://amigo.geneontology.org/amigo/term/GO:0008104	VEGFA PPARG HIF1A BCL2 ESR1 MMP14
0.00181779	5	1618	7.07077	GO:0051247 positive regulation of protein metabolic process	http://amigo.geneontology.org/amigo/term/GO:0051247	VEGFA PPARG MMP14 BCL2 MMP9
0.00182612	2	63	72.6381	GO:0001658 branching involved in ureteric bud morphogenesis	http://amigo.geneontology.org/amigo/term/GO:0001658	BCL2 VEGFA
0.00182612	2	63	72.6381	GO:0070231 T cell apoptotic process	http://amigo.geneontology.org/amigo/term/GO:0070231	HIF1A BCL2
0.00183665	3	331	20.7381	GO:0007162 negative regulation of cell adhesion	http://amigo.geneontology.org/amigo/term/GO:0007162	VEGFA MMP2 MMP14
0.00183736	4	852	10.7423	GO:0060341 regulation of cellular localization	http://amigo.geneontology.org/amigo/term/GO:0060341	VEGFA HIF1A BCL2 MMP14
0.00190647	5	1641	6.97166	GO:0031399 regulation of protein modification process	http://amigo.geneontology.org/amigo/term/GO:0031399	VEGFA PPARG BCL2 HIF1A MMP9
0.00190647	2	65	70.4031	GO:0043620 regulation of DNA-templated transcription in response to stress	http://amigo.geneontology.org/amigo/term/GO:0043620	HIF1A VEGFA
0.00190647	2	65	70.4031	GO:0051149 positive regulation of muscle cell differentiation	http://amigo.geneontology.org/amigo/term/GO:0051149	MMP14 BCL2
0.00190647	2	65	70.4031	GO:0051893 regulation of focal adhesion assembly	http://amigo.geneontology.org/amigo/term/GO:0051893	VEGFA MMP14
0.00190647	2	65	70.4031	GO:0090109 regulation of cell-substrate junction assembly	http://amigo.geneontology.org/amigo/term/GO:0090109	VEGFA MMP14
0.00191477	4	865	10.5808	GO:0060322 head development	http://amigo.geneontology.org/amigo/term/GO:0060322	MMP2 HIF1A MMP14 BCL2
0.00195482	2	66	69.3364	GO:0070228 regulation of lymphocyte apoptotic process	http://amigo.geneontology.org/amigo/term/GO:0070228	HIF1A BCL2
0.00206905	2	68	67.2971	GO:0007405 neuroblast proliferation	http://amigo.geneontology.org/amigo/term/GO:0007405	HIF1A VEGFA
0.00206905	3	348	19.725	GO:0060249 anatomical structure homeostasis	http://amigo.geneontology.org/amigo/term/GO:0060249	HIF1A BCL2 VEGFA
0.00211909	2	69	66.3217	GO:0014823 response to activity	http://amigo.geneontology.org/amigo/term/GO:0014823	MMP2 HIF1A
0.00212401	4	892	10.2605	GO:0006954 inflammatory response	http://amigo.geneontology.org/amigo/term/GO:0006954	PPARG HIF1A ESR1 MMP9
0.00216327	2	70	65.3743	GO:0060675 ureteric bud morphogenesis	http://amigo.geneontology.org/amigo/term/GO:0060675	BCL2 VEGFA
0.00216327	2	70	65.3743	GO:0150116 regulation of cell-substrate junction organization	http://amigo.geneontology.org/amigo/term/GO:0150116	VEGFA MMP14
0.00221947	2	71	64.4535	GO:0072171 mesonephric tubule morphogenesis	http://amigo.geneontology.org/amigo/term/GO:0072171	BCL2 VEGFA
0.00225349	7	4103	3.90366	GO:0065008 regulation of biological quality	http://amigo.geneontology.org/amigo/term/GO:0065008	HIF1A VEGFA BCL2 MMP2 ESR1 PPARG STAT1
0.00226409	2	72	63.5583	GO:0002260 lymphocyte homeostasis	http://amigo.geneontology.org/amigo/term/GO:0002260	HIF1A BCL2
0.00226409	2	72	63.5583	GO:0042698 ovulation cycle	http://amigo.geneontology.org/amigo/term/GO:0042698	MMP2 ESR1
0.00232114	2	73	62.6877	GO:1905330 regulation of morphogenesis of an epithelium	http://amigo.geneontology.org/amigo/term/GO:1905330	VEGFA ESR1
0.00233025	6	2795	4.91184	GO:0051246 regulation of protein metabolic process	http://amigo.geneontology.org/amigo/term/GO:0051246	VEGFA PPARG MMP14 BCL2 HIF1A MMP9
0.00235995	6	2805	4.89433	GO:0009056 catabolic process	http://amigo.geneontology.org/amigo/term/GO:0009056	MMP2 MMP9 MMP13 MMP14 HIF1A BCL2
0.00235995	2	74	61.8405	GO:0061180 mammary gland epithelium development	http://amigo.geneontology.org/amigo/term/GO:0061180	ESR1 HIF1A
0.00235995	2	74	61.8405	GO:1902893 regulation of miRNA transcription	http://amigo.geneontology.org/amigo/term/GO:1902893	HIF1A PPARG
0.00238209	4	927	9.87314	GO:0030155 regulation of cell adhesion	http://amigo.geneontology.org/amigo/term/GO:0030155	VEGFA MMP2 MMP14 BCL2
0.00241135	2	75	61.016	GO:0061614 miRNA transcription	http://amigo.geneontology.org/amigo/term/GO:0061614	HIF1A PPARG
0.00244205	3	374	18.3537	GO:0010038 response to metal ion	http://amigo.geneontology.org/amigo/term/GO:0010038	MMP9 BCL2 HIF1A
0.00244205	4	935	9.78866	GO:0071345 cellular response to cytokine stimulus	http://amigo.geneontology.org/amigo/term/GO:0071345	STAT1 HIF1A MMP2 PPARG
0.00252157	2	77	59.4312	GO:0003151 outflow tract morphogenesis	http://amigo.geneontology.org/amigo/term/GO:0003151	HIF1A VEGFA
0.0026402	3	385	17.8294	GO:0031589 cell-substrate adhesion	http://amigo.geneontology.org/amigo/term/GO:0031589	VEGFA MMP14 BCL2
0.0026402	2	79	57.9266	GO:0072078 nephron tubule morphogenesis	http://amigo.geneontology.org/amigo/term/GO:0072078	BCL2 VEGFA
0.00264963	3	386	17.7832	GO:0050767 regulation of neurogenesis	http://amigo.geneontology.org/amigo/term/GO:0050767	HIF1A PPARG VEGFA
0.00270751	4	964	9.49419	GO:0043066 negative regulation of apoptotic process	http://amigo.geneontology.org/amigo/term/GO:0043066	BCL2 HIF1A VEGFA MMP9
0.00275034	2	81	56.4963	GO:0010822 positive regulation of mitochondrion organization	http://amigo.geneontology.org/amigo/term/GO:0010822	HIF1A MMP9
0.00275034	3	392	17.511	GO:0042692 muscle cell differentiation	http://amigo.geneontology.org/amigo/term/GO:0042692	MMP14 BCL2 VEGFA
0.002805	3	395	17.378	GO:2001233 regulation of apoptotic signaling pathway	http://amigo.geneontology.org/amigo/term/GO:2001233	BCL2 HIF1A MMP9
0.00283836	4	980	9.33918	GO:0033993 response to lipid	http://amigo.geneontology.org/amigo/term/GO:0033993	ESR1 PPARG MMP2 BCL2
0.00283836	5	1825	6.26877	GO:0045893 positive regulation of transcription DNA-templated	http://amigo.geneontology.org/amigo/term/GO:0045893	PPARG STAT1 ESR1 HIF1A VEGFA
0.00283836	2	83	55.1349	GO:0048678 response to axon injury	http://amigo.geneontology.org/amigo/term/GO:0048678	MMP2 BCL2
0.00283836	2	83	55.1349	GO:0051153 regulation of striated muscle cell differentiation	http://amigo.geneontology.org/amigo/term/GO:0051153	MMP14 BCL2
0.00283836	2	83	55.1349	GO:0061333 renal tubule morphogenesis	http://amigo.geneontology.org/amigo/term/GO:0061333	BCL2 VEGFA
0.00283836	5	1825	6.26877	GO:1903508 positive regulation of nucleic acid-templated transcription	http://amigo.geneontology.org/amigo/term/GO:1903508	PPARG STAT1 ESR1 HIF1A VEGFA
0.00287481	5	1831	6.24823	GO:1902680 positive regulation of RNA biosynthetic process	http://amigo.geneontology.org/amigo/term/GO:1902680	PPARG STAT1 ESR1 HIF1A VEGFA
0.00287958	4	987	9.27295	GO:0043069 negative regulation of programmed cell death	http://amigo.geneontology.org/amigo/term/GO:0043069	BCL2 HIF1A VEGFA MMP9
0.0028796	2	84	54.4786	GO:0071229 cellular response to acid chemical	http://amigo.geneontology.org/amigo/term/GO:0071229	VEGFA MMP2
0.00289988	3	403	17.033	GO:0050727 regulation of inflammatory response	http://amigo.geneontology.org/amigo/term/GO:0050727	PPARG ESR1 MMP9
0.00293367	2	85	53.8376	GO:0070227 lymphocyte apoptotic process	http://amigo.geneontology.org/amigo/term/GO:0070227	HIF1A BCL2
0.00306515	2	87	52.6	GO:0043154 negative regulation of cysteine-type endopeptidase activity involved in apoptotic process	http://amigo.geneontology.org/amigo/term/GO:0043154	VEGFA MMP9
0.00306969	3	412	16.6609	GO:0001654 eye development	http://amigo.geneontology.org/amigo/term/GO:0001654	HIF1A BCL2 VEGFA
0.00312025	2	88	52.0023	GO:0050871 positive regulation of B cell activation	http://amigo.geneontology.org/amigo/term/GO:0050871	MMP14 BCL2
0.00313405	5	1874	6.10486	GO:0051049 regulation of transport	http://amigo.geneontology.org/amigo/term/GO:0051049	PPARG MMP9 VEGFA BCL2 HIF1A
0.00313405	3	416	16.5007	GO:0150063 visual system development	http://amigo.geneontology.org/amigo/term/GO:0150063	HIF1A BCL2 VEGFA
0.00316783	2	89	51.418	GO:0014031 mesenchymal cell development	http://amigo.geneontology.org/amigo/term/GO:0014031	HIF1A BCL2
0.00322973	4	1024	8.93789	GO:0000122 negative regulation of transcription by RNA polymerase II	http://amigo.geneontology.org/amigo/term/GO:0000122	PPARG VEGFA ESR1 STAT1
0.00328698	2	91	50.2879	GO:0048145 regulation of fibroblast proliferation	http://amigo.geneontology.org/amigo/term/GO:0048145	ESR1 PPARG
0.00328698	2	91	50.2879	GO:0048864 stem cell development	http://amigo.geneontology.org/amigo/term/GO:0048864	HIF1A BCL2
0.00335111	2	92	49.7413	GO:0034644 cellular response to UV	http://amigo.geneontology.org/amigo/term/GO:0034644	MMP2 MMP9
0.00335505	3	428	16.0381	GO:0048880 sensory system development	http://amigo.geneontology.org/amigo/term/GO:0048880	HIF1A BCL2 VEGFA
0.00340746	2	93	49.2065	GO:0001656 metanephros development	http://amigo.geneontology.org/amigo/term/GO:0001656	BCL2 STAT1
0.00346218	6	3057	4.49087	GO:0010605 negative regulation of macromolecule metabolic process	http://amigo.geneontology.org/amigo/term/GO:0010605	PPARG ESR1 VEGFA HIF1A MMP9 STAT1
0.0035377	2	95	48.1705	GO:0009791 post-embryonic development	http://amigo.geneontology.org/amigo/term/GO:0009791	BCL2 VEGFA
0.00360348	2	96	47.6688	GO:2000117 negative regulation of cysteine-type endopeptidase activity	http://amigo.geneontology.org/amigo/term/GO:2000117	VEGFA MMP9
0.00365228	2	97	47.1773	GO:0007589 body fluid secretion	http://amigo.geneontology.org/amigo/term/GO:0007589	HIF1A VEGFA
0.00365228	4	1064	8.60188	GO:0031401 positive regulation of protein modification process	http://amigo.geneontology.org/amigo/term/GO:0031401	VEGFA BCL2 PPARG MMP9
0.00365228	2	97	47.1773	GO:2000177 regulation of neural precursor cell proliferation	http://amigo.geneontology.org/amigo/term/GO:2000177	HIF1A VEGFA
0.00370987	2	98	46.6959	GO:0001938 positive regulation of endothelial cell proliferation	http://amigo.geneontology.org/amigo/term/GO:0001938	VEGFA HIF1A
0.00370987	2	98	46.6959	GO:0035195 miRNA-mediated gene silencing	http://amigo.geneontology.org/amigo/term/GO:0035195	ESR1 PPARG
0.00374078	3	448	15.3221	GO:0050900 leukocyte migration	http://amigo.geneontology.org/amigo/term/GO:0050900	VEGFA MMP9 MMP14
0.00378055	3	450	15.254	GO:0009615 response to virus	http://amigo.geneontology.org/amigo/term/GO:0009615	HIF1A STAT1 BCL2
0.00386841	6	3133	4.38193	GO:0033036 macromolecule localization	http://amigo.geneontology.org/amigo/term/GO:0033036	PPARG VEGFA HIF1A BCL2 ESR1 MMP14
0.00389292	2	101	45.3089	GO:0001657 ureteric bud development	http://amigo.geneontology.org/amigo/term/GO:0001657	BCL2 VEGFA
0.00389292	2	101	45.3089	GO:0060349 bone morphogenesis	http://amigo.geneontology.org/amigo/term/GO:0060349	MMP13 MMP14
0.00389869	3	457	15.0204	GO:0034329 cell junction assembly	http://amigo.geneontology.org/amigo/term/GO:0034329	VEGFA MMP14 BCL2
0.00389869	5	1987	5.75767	GO:0051254 positive regulation of RNA metabolic process	http://amigo.geneontology.org/amigo/term/GO:0051254	PPARG STAT1 ESR1 HIF1A VEGFA
0.00389869	3	457	15.0204	GO:1903706 regulation of hemopoiesis	http://amigo.geneontology.org/amigo/term/GO:1903706	HIF1A MMP14 STAT1
0.00392401	2	102	44.8647	GO:0072163 mesonephric epithelium development	http://amigo.geneontology.org/amigo/term/GO:0072163	BCL2 VEGFA
0.00392401	2	102	44.8647	GO:0072164 mesonephric tubule development	http://amigo.geneontology.org/amigo/term/GO:0072164	BCL2 VEGFA
0.00392412	5	1994	5.73746	GO:0016310 phosphorylation	http://amigo.geneontology.org/amigo/term/GO:0016310	VEGFA HIF1A PPARG BCL2 MMP9
0.00412743	4	1110	8.24541	GO:0010629 negative regulation of gene expression	http://amigo.geneontology.org/amigo/term/GO:0010629	ESR1 VEGFA PPARG HIF1A
0.00412789	2	105	43.5829	GO:0035194 post-transcriptional gene silencing by RNA	http://amigo.geneontology.org/amigo/term/GO:0035194	ESR1 PPARG
0.00413648	4	1112	8.23058	GO:0060548 negative regulation of cell death	http://amigo.geneontology.org/amigo/term/GO:0060548	BCL2 HIF1A VEGFA MMP9
0.00416139	3	470	14.6049	GO:0051960 regulation of nervous system development	http://amigo.geneontology.org/amigo/term/GO:0051960	HIF1A PPARG VEGFA
0.00416806	2	106	43.1717	GO:0001823 mesonephros development	http://amigo.geneontology.org/amigo/term/GO:0001823	BCL2 VEGFA
0.00416806	2	106	43.1717	GO:0036473 cell death in response to oxidative stress	http://amigo.geneontology.org/amigo/term/GO:0036473	HIF1A BCL2
0.00423683	2	107	42.7682	GO:0010595 positive regulation of endothelial cell migration	http://amigo.geneontology.org/amigo/term/GO:0010595	VEGFA HIF1A
0.0042521	3	475	14.4512	GO:0042060 wound healing	http://amigo.geneontology.org/amigo/term/GO:0042060	HIF1A PPARG VEGFA
0.00429612	2	108	42.3722	GO:0048144 fibroblast proliferation	http://amigo.geneontology.org/amigo/term/GO:0048144	ESR1 PPARG
0.00429612	4	1128	8.11383	GO:0051336 regulation of hydrolase activity	http://amigo.geneontology.org/amigo/term/GO:0051336	VEGFA PPARG MMP9 ESR1
0.00432673	2	109	41.9835	GO:0045807 positive regulation of endocytosis	http://amigo.geneontology.org/amigo/term/GO:0045807	VEGFA PPARG
0.00432673	3	480	14.3006	GO:0048568 embryonic organ development	http://amigo.geneontology.org/amigo/term/GO:0048568	HIF1A MMP14 VEGFA
0.00432673	3	480	14.3006	GO:0052548 regulation of endopeptidase activity	http://amigo.geneontology.org/amigo/term/GO:0052548	VEGFA PPARG MMP9
0.00432673	3	480	14.3006	GO:1903829 positive regulation of protein localization	http://amigo.geneontology.org/amigo/term/GO:1903829	VEGFA HIF1A PPARG
0.00434075	3	481	14.2709	GO:0031667 response to nutrient levels	http://amigo.geneontology.org/amigo/term/GO:0031667	STAT1 PPARG BCL2
0.0044768	5	2068	5.53216	GO:0010557 positive regulation of macromolecule biosynthetic process	http://amigo.geneontology.org/amigo/term/GO:0010557	PPARG STAT1 ESR1 HIF1A VEGFA
0.0045257	2	112	40.8589	GO:0016441 post-transcriptional gene silencing	http://amigo.geneontology.org/amigo/term/GO:0016441	ESR1 PPARG
0.0045257	2	112	40.8589	GO:2000106 regulation of leukocyte apoptotic process	http://amigo.geneontology.org/amigo/term/GO:2000106	HIF1A BCL2
0.00474817	4	1165	7.85614	GO:0001932 regulation of protein phosphorylation	http://amigo.geneontology.org/amigo/term/GO:0001932	VEGFA PPARG BCL2 MMP9
0.00474817	2	115	39.793	GO:0045639 positive regulation of myeloid cell differentiation	http://amigo.geneontology.org/amigo/term/GO:0045639	HIF1A STAT1
0.00479864	2	116	39.45	GO:0008637 apoptotic mitochondrial changes	http://amigo.geneontology.org/amigo/term/GO:0008637	BCL2 MMP9
0.00479864	2	116	39.45	GO:0033138 positive regulation of peptidyl-serine phosphorylation	http://amigo.geneontology.org/amigo/term/GO:0033138	VEGFA BCL2
0.00479864	3	501	13.7012	GO:0061564 axon development	http://amigo.geneontology.org/amigo/term/GO:0061564	MMP2 BCL2 VEGFA
0.00487029	2	117	39.1128	GO:0043200 response to amino acid	http://amigo.geneontology.org/amigo/term/GO:0043200	MMP2 BCL2
0.00494232	2	118	38.7814	GO:0001776 leukocyte homeostasis	http://amigo.geneontology.org/amigo/term/GO:0001776	HIF1A BCL2
0.00499004	3	509	13.4859	GO:0052547 regulation of peptidase activity	http://amigo.geneontology.org/amigo/term/GO:0052547	VEGFA PPARG MMP9
0.00500383	2	119	38.4555	GO:0016525 negative regulation of angiogenesis	http://amigo.geneontology.org/amigo/term/GO:0016525	PPARG STAT1
0.00506011	3	513	13.3807	GO:0009991 response to extracellular stimulus	http://amigo.geneontology.org/amigo/term/GO:0009991	STAT1 PPARG BCL2
0.00506011	2	120	38.135	GO:1904035 regulation of epithelial cell apoptotic process	http://amigo.geneontology.org/amigo/term/GO:1904035	ESR1 BCL2
0.00506011	2	120	38.135	GO:2000181 negative regulation of blood vessel morphogenesis	http://amigo.geneontology.org/amigo/term/GO:2000181	PPARG STAT1
0.00507769	3	514	13.3547	GO:0051090 regulation of DNA-binding transcription factor activity	http://amigo.geneontology.org/amigo/term/GO:0051090	ESR1 VEGFA PPARG
0.00511626	2	121	37.8198	GO:1901343 negative regulation of vasculature development	http://amigo.geneontology.org/amigo/term/GO:1901343	PPARG STAT1
0.00513544	6	3356	4.09076	GO:0065009 regulation of molecular function	http://amigo.geneontology.org/amigo/term/GO:0065009	PPARG ESR1 MMP9 VEGFA BCL2 HIF1A
0.00526245	2	123	37.2049	GO:0032355 response to estradiol	http://amigo.geneontology.org/amigo/term/GO:0032355	ESR1 MMP2
0.00531373	1	3	762.7	GO:0006808 regulation of nitrogen utilization	http://amigo.geneontology.org/amigo/term/GO:0006808	BCL2
0.00531373	1	3	762.7	GO:0014042 positive regulation of neuron maturation	http://amigo.geneontology.org/amigo/term/GO:0014042	BCL2
0.00531373	1	3	762.7	GO:0021502 neural fold elevation formation	http://amigo.geneontology.org/amigo/term/GO:0021502	HIF1A
0.00531373	1	3	762.7	GO:0021747 cochlear nucleus development	http://amigo.geneontology.org/amigo/term/GO:0021747	BCL2
0.00531373	5	2182	5.24313	GO:0031328 positive regulation of cellular biosynthetic process	http://amigo.geneontology.org/amigo/term/GO:0031328	PPARG STAT1 ESR1 HIF1A VEGFA
0.00531373	1	3	762.7	GO:0038086 VEGF-activated platelet-derived growth factor receptor signaling pathway	http://amigo.geneontology.org/amigo/term/GO:0038086	VEGFA
0.00531373	1	3	762.7	GO:0038091 positive regulation of cell proliferation by VEGF-activated platelet derived growth factor receptor signaling pathway	http://amigo.geneontology.org/amigo/term/GO:0038091	VEGFA
0.00531373	4	1222	7.48969	GO:0044092 negative regulation of molecular function	http://amigo.geneontology.org/amigo/term/GO:0044092	ESR1 MMP9 VEGFA PPARG
0.00531373	1	3	762.7	GO:0060523 prostate epithelial cord elongation	http://amigo.geneontology.org/amigo/term/GO:0060523	ESR1
0.00531373	1	3	762.7	GO:0060948 cardiac vascular smooth muscle cell development	http://amigo.geneontology.org/amigo/term/GO:0060948	VEGFA
0.00531373	1	3	762.7	GO:0070101 positive regulation of chemokine-mediated signaling pathway	http://amigo.geneontology.org/amigo/term/GO:0070101	HIF1A
0.00531373	1	3	762.7	GO:0070165 positive regulation of adiponectin secretion	http://amigo.geneontology.org/amigo/term/GO:0070165	PPARG
0.00531373	1	3	762.7	GO:0072135 kidney mesenchymal cell proliferation	http://amigo.geneontology.org/amigo/term/GO:0072135	STAT1
0.00531373	1	3	762.7	GO:0072136 metanephric mesenchymal cell proliferation involved in metanephros development	http://amigo.geneontology.org/amigo/term/GO:0072136	STAT1
0.00531373	1	3	762.7	GO:1902336 positive regulation of retinal ganglion cell axon guidance	http://amigo.geneontology.org/amigo/term/GO:1902336	VEGFA
0.00531373	1	3	762.7	GO:1903392 negative regulation of adherens junction organization	http://amigo.geneontology.org/amigo/term/GO:1903392	VEGFA
0.00531373	1	3	762.7	GO:1905604 negative regulation of blood-brain barrier permeability	http://amigo.geneontology.org/amigo/term/GO:1905604	VEGFA
0.00531508	2	126	36.319	GO:0032526 response to retinoic acid	http://amigo.geneontology.org/amigo/term/GO:0032526	MMP2 PPARG
0.0054608	2	128	35.7516	GO:0046887 positive regulation of hormone secretion	http://amigo.geneontology.org/amigo/term/GO:0046887	HIF1A PPARG
0.0054608	2	128	35.7516	GO:0051101 regulation of DNA binding	http://amigo.geneontology.org/amigo/term/GO:0051101	MMP9 PPARG
0.00551781	5	2204	5.19079	GO:0045935 positive regulation of nucleobase-containing compound metabolic process	http://amigo.geneontology.org/amigo/term/GO:0045935	PPARG HIF1A STAT1 ESR1 VEGFA
0.00552287	2	129	35.4744	GO:0014902 myotube differentiation	http://amigo.geneontology.org/amigo/term/GO:0014902	MMP14 BCL2
0.00559644	2	130	35.2015	GO:2000278 regulation of DNA biosynthetic process	http://amigo.geneontology.org/amigo/term/GO:2000278	VEGFA PPARG
0.00563596	5	2219	5.1557	GO:0009891 positive regulation of biosynthetic process	http://amigo.geneontology.org/amigo/term/GO:0009891	PPARG STAT1 ESR1 HIF1A VEGFA
0.00563596	2	131	34.9328	GO:0050714 positive regulation of protein secretion	http://amigo.geneontology.org/amigo/term/GO:0050714	HIF1A PPARG
0.00563596	2	131	34.9328	GO:0071347 cellular response to interleukin-1	http://amigo.geneontology.org/amigo/term/GO:0071347	MMP2 HIF1A
0.00563596	2	131	34.9328	GO:0071482 cellular response to light stimulus	http://amigo.geneontology.org/amigo/term/GO:0071482	MMP2 MMP9
0.0057098	2	132	34.6682	GO:0030278 regulation of ossification	http://amigo.geneontology.org/amigo/term/GO:0030278	HIF1A BCL2
0.00578396	2	133	34.4075	GO:0030282 bone mineralization	http://amigo.geneontology.org/amigo/term/GO:0030282	HIF1A MMP13
0.00594515	2	135	33.8978	GO:0048593 camera-type eye morphogenesis	http://amigo.geneontology.org/amigo/term/GO:0048593	HIF1A VEGFA
0.00602039	2	136	33.6485	GO:0050864 regulation of B cell activation	http://amigo.geneontology.org/amigo/term/GO:0050864	MMP14 BCL2
0.00609515	3	562	12.2141	GO:0010817 regulation of hormone levels	http://amigo.geneontology.org/amigo/term/GO:0010817	HIF1A ESR1 PPARG
0.00609515	2	137	33.4029	GO:0051147 regulation of muscle cell differentiation	http://amigo.geneontology.org/amigo/term/GO:0051147	MMP14 BCL2
0.00611418	3	563	12.1924	GO:0043065 positive regulation of apoptotic process	http://amigo.geneontology.org/amigo/term/GO:0043065	MMP2 MMP9 PPARG
0.00614726	2	138	33.1609	GO:0071887 leukocyte apoptotic process	http://amigo.geneontology.org/amigo/term/GO:0071887	HIF1A BCL2
0.00627831	3	569	12.0638	GO:0019221 cytokine-mediated signaling pathway	http://amigo.geneontology.org/amigo/term/GO:0019221	STAT1 HIF1A PPARG
0.00638854	2	141	32.4553	GO:0048565 digestive tract development	http://amigo.geneontology.org/amigo/term/GO:0048565	HIF1A BCL2
0.00646425	2	142	32.2268	GO:0031047 gene silencing by RNA	http://amigo.geneontology.org/amigo/term/GO:0031047	ESR1 PPARG
0.00646425	3	576	11.9172	GO:0043068 positive regulation of programmed cell death	http://amigo.geneontology.org/amigo/term/GO:0043068	MMP2 MMP9 PPARG
0.00652986	2	143	32.0014	GO:0072175 epithelial tube formation	http://amigo.geneontology.org/amigo/term/GO:0072175	VEGFA HIF1A
0.00659883	1	4	572.025	GO:0001922 B-1 B cell homeostasis	http://amigo.geneontology.org/amigo/term/GO:0001922	HIF1A
0.00659883	1	4	572.025	GO:0038189 neuropilin signaling pathway	http://amigo.geneontology.org/amigo/term/GO:0038189	VEGFA
0.00659883	1	4	572.025	GO:0046668 regulation of retinal cell programmed cell death	http://amigo.geneontology.org/amigo/term/GO:0046668	BCL2
0.00659883	2	145	31.56	GO:0050680 negative regulation of epithelial cell proliferation	http://amigo.geneontology.org/amigo/term/GO:0050680	STAT1 PPARG
0.00659883	1	4	572.025	GO:0060574 intestinal epithelial cell maturation	http://amigo.geneontology.org/amigo/term/GO:0060574	HIF1A
0.00659883	1	4	572.025	GO:0060737 prostate gland morphogenetic growth	http://amigo.geneontology.org/amigo/term/GO:0060737	ESR1
0.00659883	1	4	572.025	GO:0060750 epithelial cell proliferation involved in mammary gland duct elongation	http://amigo.geneontology.org/amigo/term/GO:0060750	ESR1
0.00659883	1	4	572.025	GO:0061030 epithelial cell differentiation involved in mammary gland alveolus development	http://amigo.geneontology.org/amigo/term/GO:0061030	HIF1A
0.00659883	1	4	572.025	GO:0089700 protein kinase D signaling	http://amigo.geneontology.org/amigo/term/GO:0089700	VEGFA
0.00659883	1	4	572.025	GO:0110112 regulation of lipid transporter activity	http://amigo.geneontology.org/amigo/term/GO:0110112	PPARG
0.00659883	1	4	572.025	GO:1902669 positive regulation of axon guidance	http://amigo.geneontology.org/amigo/term/GO:1902669	VEGFA
0.00659883	1	4	572.025	GO:1903845 negative regulation of cellular response to transforming growth factor beta stimulus	http://amigo.geneontology.org/amigo/term/GO:1903845	PPARG
0.00663319	2	146	31.3438	GO:0014074 response to purine-containing compound	http://amigo.geneontology.org/amigo/term/GO:0014074	STAT1 PPARG
0.00671023	2	147	31.1306	GO:0034614 cellular response to reactive oxygen species	http://amigo.geneontology.org/amigo/term/GO:0034614	MMP9 MMP2
0.00678757	2	148	30.9203	GO:1904019 epithelial cell apoptotic process	http://amigo.geneontology.org/amigo/term/GO:1904019	ESR1 BCL2
0.00685211	2	149	30.7128	GO:0033135 regulation of peptidyl-serine phosphorylation	http://amigo.geneontology.org/amigo/term/GO:0033135	VEGFA BCL2
0.00685211	2	149	30.7128	GO:2000377 regulation of reactive oxygen species metabolic process	http://amigo.geneontology.org/amigo/term/GO:2000377	HIF1A BCL2
0.00702126	2	151	30.306	GO:0001890 placenta development	http://amigo.geneontology.org/amigo/term/GO:0001890	HIF1A PPARG
0.00708628	2	152	30.1066	GO:0055123 digestive system development	http://amigo.geneontology.org/amigo/term/GO:0055123	HIF1A BCL2
0.00708628	2	152	30.1066	GO:0062013 positive regulation of small molecule metabolic process	http://amigo.geneontology.org/amigo/term/GO:0062013	PPARG HIF1A
0.00741631	3	614	11.1796	GO:0007423 sensory organ development	http://amigo.geneontology.org/amigo/term/GO:0007423	HIF1A BCL2 VEGFA
0.00741631	2	156	29.3346	GO:0030183 B cell differentiation	http://amigo.geneontology.org/amigo/term/GO:0030183	MMP14 BCL2
0.00741631	2	156	29.3346	GO:0043524 negative regulation of neuron apoptotic process	http://amigo.geneontology.org/amigo/term/GO:0043524	HIF1A BCL2
0.00748207	2	157	29.1478	GO:0035148 tube formation	http://amigo.geneontology.org/amigo/term/GO:0035148	VEGFA HIF1A
0.00748207	2	157	29.1478	GO:0061351 neural precursor cell proliferation	http://amigo.geneontology.org/amigo/term/GO:0061351	HIF1A VEGFA
0.00756204	2	158	28.9633	GO:0007584 response to nutrient	http://amigo.geneontology.org/amigo/term/GO:0007584	STAT1 PPARG
0.00762802	2	159	28.7811	GO:0043271 negative regulation of ion transport	http://amigo.geneontology.org/amigo/term/GO:0043271	MMP9 BCL2
0.00762802	2	159	28.7811	GO:0070555 response to interleukin-1	http://amigo.geneontology.org/amigo/term/GO:0070555	MMP2 HIF1A
0.00771191	3	625	10.9829	GO:0006875 cellular metal ion homeostasis	http://amigo.geneontology.org/amigo/term/GO:0006875	HIF1A BCL2 ESR1
0.00771294	1	5	457.62	GO:0019740 nitrogen utilization	http://amigo.geneontology.org/amigo/term/GO:0019740	BCL2
0.00771294	3	630	10.8957	GO:0032870 cellular response to hormone stimulus	http://amigo.geneontology.org/amigo/term/GO:0032870	ESR1 PPARG STAT1
0.00771294	1	5	457.62	GO:0036324 vascular endothelial growth factor receptor-2 signaling pathway	http://amigo.geneontology.org/amigo/term/GO:0036324	VEGFA
0.00771294	1	5	457.62	GO:0038033 positive regulation of endothelial cell chemotaxis by VEGF-activated vascular endothelial growth factor receptor signaling pathway	http://amigo.geneontology.org/amigo/term/GO:0038033	VEGFA
0.00771294	1	5	457.62	GO:0045636 positive regulation of melanocyte differentiation	http://amigo.geneontology.org/amigo/term/GO:0045636	BCL2
0.00771294	1	5	457.62	GO:0045899 positive regulation of RNA polymerase II transcription preinitiation complex assembly	http://amigo.geneontology.org/amigo/term/GO:0045899	ESR1
0.00771294	5	2427	4.71384	GO:0048584 positive regulation of response to stimulus	http://amigo.geneontology.org/amigo/term/GO:0048584	VEGFA HIF1A PPARG MMP9 BCL2
0.00771294	1	5	457.62	GO:0051902 negative regulation of mitochondrial depolarization	http://amigo.geneontology.org/amigo/term/GO:0051902	BCL2
0.00771294	1	5	457.62	GO:0060319 primitive erythrocyte differentiation	http://amigo.geneontology.org/amigo/term/GO:0060319	VEGFA
0.00771294	1	5	457.62	GO:0060687 regulation of branching involved in prostate gland morphogenesis	http://amigo.geneontology.org/amigo/term/GO:0060687	ESR1
0.00771294	1	5	457.62	GO:0060751 branch elongation involved in mammary gland duct branching	http://amigo.geneontology.org/amigo/term/GO:0060751	ESR1
0.00771294	1	5	457.62	GO:0072162 metanephric mesenchymal cell differentiation	http://amigo.geneontology.org/amigo/term/GO:0072162	STAT1
0.00771294	1	5	457.62	GO:0090185 negative regulation of kidney development	http://amigo.geneontology.org/amigo/term/GO:0090185	STAT1
0.00771294	1	5	457.62	GO:0097411 hypoxia-inducible factor-1alpha signaling pathway	http://amigo.geneontology.org/amigo/term/GO:0097411	HIF1A
0.00771294	1	5	457.62	GO:1903377 negative regulation of oxidative stress-induced neuron intrinsic apoptotic signaling pathway	http://amigo.geneontology.org/amigo/term/GO:1903377	HIF1A
0.00771294	1	5	457.62	GO:1903391 regulation of adherens junction organization	http://amigo.geneontology.org/amigo/term/GO:1903391	VEGFA
0.00771294	1	5	457.62	GO:1905563 negative regulation of vascular endothelial cell proliferation	http://amigo.geneontology.org/amigo/term/GO:1905563	PPARG
0.00771294	1	5	457.62	GO:1905599 positive regulation of low-density lipoprotein receptor activity	http://amigo.geneontology.org/amigo/term/GO:1905599	PPARG
0.00771294	1	5	457.62	GO:1990834 response to odorant	http://amigo.geneontology.org/amigo/term/GO:1990834	MMP14
0.00785156	4	1409	6.49567	GO:0071495 cellular response to endogenous stimulus	http://amigo.geneontology.org/amigo/term/GO:0071495	ESR1 PPARG MMP2 STAT1
0.00788149	2	165	27.7345	GO:0071346 cellular response to interferon-gamma	http://amigo.geneontology.org/amigo/term/GO:0071346	STAT1 PPARG
0.0081367	2	168	27.2393	GO:0048639 positive regulation of developmental growth	http://amigo.geneontology.org/amigo/term/GO:0048639	BCL2 VEGFA
0.0081367	3	646	10.6259	GO:0051345 positive regulation of hydrolase activity	http://amigo.geneontology.org/amigo/term/GO:0051345	VEGFA PPARG ESR1
0.00824	2	170	26.9188	GO:0007292 female gamete generation	http://amigo.geneontology.org/amigo/term/GO:0007292	MMP2 BCL2
0.00824	3	650	10.5605	GO:0010942 positive regulation of cell death	http://amigo.geneontology.org/amigo/term/GO:0010942	MMP2 MMP9 PPARG
0.00824	2	170	26.9188	GO:0045766 positive regulation of angiogenesis	http://amigo.geneontology.org/amigo/term/GO:0045766	VEGFA HIF1A
0.00824	4	1431	6.39581	GO:0045892 negative regulation of transcription DNA-templated	http://amigo.geneontology.org/amigo/term/GO:0045892	PPARG VEGFA ESR1 STAT1
0.00824	4	1433	6.38688	GO:1903507 negative regulation of nucleic acid-templated transcription	http://amigo.geneontology.org/amigo/term/GO:1903507	PPARG VEGFA ESR1 STAT1
0.00824	2	170	26.9188	GO:1904018 positive regulation of vasculature development	http://amigo.geneontology.org/amigo/term/GO:1904018	VEGFA HIF1A
0.00825205	4	1435	6.37798	GO:1902679 negative regulation of RNA biosynthetic process	http://amigo.geneontology.org/amigo/term/GO:1902679	PPARG VEGFA ESR1 STAT1
0.00829942	3	654	10.4959	GO:0071417 cellular response to organonitrogen compound	http://amigo.geneontology.org/amigo/term/GO:0071417	PPARG MMP2 STAT1
0.00832102	3	655	10.4798	GO:0097190 apoptotic signaling pathway	http://amigo.geneontology.org/amigo/term/GO:0097190	BCL2 HIF1A MMP9
0.00845191	3	659	10.4162	GO:0071396 cellular response to lipid	http://amigo.geneontology.org/amigo/term/GO:0071396	ESR1 MMP2 PPARG
0.00845362	2	173	26.452	GO:0001959 regulation of cytokine-mediated signaling pathway	http://amigo.geneontology.org/amigo/term/GO:0001959	HIF1A PPARG
0.00847822	4	1449	6.31636	GO:0030182 neuron differentiation	http://amigo.geneontology.org/amigo/term/GO:0030182	MMP2 HIF1A BCL2 VEGFA
0.00861657	2	175	26.1497	GO:0002687 positive regulation of leukocyte migration	http://amigo.geneontology.org/amigo/term/GO:0002687	VEGFA MMP14
0.00876501	1	6	381.35	GO:0002326 B cell lineage commitment	http://amigo.geneontology.org/amigo/term/GO:0002326	BCL2
0.00876501	1	6	381.35	GO:0010891 negative regulation of sequestering of triglyceride	http://amigo.geneontology.org/amigo/term/GO:0010891	PPARG
0.00876501	1	6	381.35	GO:0045634 regulation of melanocyte differentiation	http://amigo.geneontology.org/amigo/term/GO:0045634	BCL2
0.00876501	1	6	381.35	GO:0046666 retinal cell programmed cell death	http://amigo.geneontology.org/amigo/term/GO:0046666	BCL2
0.00876501	1	6	381.35	GO:0060526 prostate glandular acinus morphogenesis	http://amigo.geneontology.org/amigo/term/GO:0060526	ESR1
0.00876501	1	6	381.35	GO:0060527 prostate epithelial cord arborization involved in prostate glandular acinus morphogenesis	http://amigo.geneontology.org/amigo/term/GO:0060527	ESR1
0.00876501	1	6	381.35	GO:0060754 positive regulation of mast cell chemotaxis	http://amigo.geneontology.org/amigo/term/GO:0060754	VEGFA
0.00876501	1	6	381.35	GO:0071455 cellular response to hyperoxia	http://amigo.geneontology.org/amigo/term/GO:0071455	PPARG
0.00876501	1	6	381.35	GO:0090258 negative regulation of mitochondrial fission	http://amigo.geneontology.org/amigo/term/GO:0090258	PPARG
0.00876501	1	6	381.35	GO:0090259 regulation of retinal ganglion cell axon guidance	http://amigo.geneontology.org/amigo/term/GO:0090259	VEGFA
0.00876501	1	6	381.35	GO:1900086 positive regulation of peptidyl-tyrosine autophosphorylation	http://amigo.geneontology.org/amigo/term/GO:1900086	VEGFA
0.00876501	1	6	381.35	GO:1901727 positive regulation of histone deacetylase activity	http://amigo.geneontology.org/amigo/term/GO:1901727	VEGFA
0.00876501	1	6	381.35	GO:1904180 negative regulation of membrane depolarization	http://amigo.geneontology.org/amigo/term/GO:1904180	BCL2
0.00876501	1	6	381.35	GO:1905203 regulation of connective tissue replacement	http://amigo.geneontology.org/amigo/term/GO:1905203	PPARG
0.00895632	3	680	10.0946	GO:0043009 chordate embryonic development	http://amigo.geneontology.org/amigo/term/GO:0043009	HIF1A MMP14 VEGFA
0.00895632	2	181	25.2829	GO:0097696 receptor signaling pathway via STAT	http://amigo.geneontology.org/amigo/term/GO:0097696	STAT1 PPARG
0.00896614	3	681	10.0797	GO:0061061 muscle structure development	http://amigo.geneontology.org/amigo/term/GO:0061061	MMP14 BCL2 VEGFA
0.00930157	2	185	24.7362	GO:0051099 positive regulation of binding	http://amigo.geneontology.org/amigo/term/GO:0051099	MMP9 PPARG
0.00930157	2	185	24.7362	GO:0060759 regulation of response to cytokine stimulus	http://amigo.geneontology.org/amigo/term/GO:0060759	HIF1A PPARG
0.00948387	2	187	24.4717	GO:0010469 regulation of signaling receptor activity	http://amigo.geneontology.org/amigo/term/GO:0010469	PPARG HIF1A
0.00951385	3	697	9.84835	GO:0071363 cellular response to growth factor stimulus	http://amigo.geneontology.org/amigo/term/GO:0071363	VEGFA HIF1A PPARG
0.0096145	3	700	9.80614	GO:0030003 cellular cation homeostasis	http://amigo.geneontology.org/amigo/term/GO:0030003	BCL2 HIF1A ESR1
0.00961897	2	189	24.2127	GO:0031214 biomineral tissue development	http://amigo.geneontology.org/amigo/term/GO:0031214	HIF1A MMP13
0.00961897	2	189	24.2127	GO:0034341 response to interferon-gamma	http://amigo.geneontology.org/amigo/term/GO:0034341	STAT1 PPARG
0.00964413	3	702	9.77821	GO:0009792 embryo development ending in birth or egg hatching	http://amigo.geneontology.org/amigo/term/GO:0009792	HIF1A MMP14 VEGFA
0.00970098	4	1522	6.0134	GO:0048699 generation of neurons	http://amigo.geneontology.org/amigo/term/GO:0048699	MMP2 HIF1A BCL2 VEGFA
0.00971099	1	7	326.871	GO:0001842 neural fold formation	http://amigo.geneontology.org/amigo/term/GO:0001842	HIF1A
0.00971099	1	7	326.871	GO:0001957 intramembranous ossification	http://amigo.geneontology.org/amigo/term/GO:0001957	MMP2
0.00971099	1	7	326.871	GO:0003339 regulation of mesenchymal to epithelial transition involved in metanephros morphogenesis	http://amigo.geneontology.org/amigo/term/GO:0003339	STAT1
0.00971099	1	7	326.871	GO:0010616 negative regulation of cardiac muscle adaptation	http://amigo.geneontology.org/amigo/term/GO:0010616	PPARG
0.00971099	1	7	326.871	GO:0032364 oxygen homeostasis	http://amigo.geneontology.org/amigo/term/GO:0032364	HIF1A
0.00971099	1	7	326.871	GO:0036072 direct ossification	http://amigo.geneontology.org/amigo/term/GO:0036072	MMP2
0.00971099	1	7	326.871	GO:0048842 positive regulation of axon extension involved in axon guidance	http://amigo.geneontology.org/amigo/term/GO:0048842	VEGFA
0.00971099	2	193	23.7109	GO:0050792 regulation of viral process	http://amigo.geneontology.org/amigo/term/GO:0050792	BCL2 STAT1
0.00971099	1	7	326.871	GO:0050942 positive regulation of pigment cell differentiation	http://amigo.geneontology.org/amigo/term/GO:0050942	BCL2
0.00971099	5	2613	4.3783	GO:0051172 negative regulation of nitrogen compound metabolic process	http://amigo.geneontology.org/amigo/term/GO:0051172	PPARG VEGFA ESR1 MMP9 STAT1
0.00971099	2	192	23.8344	GO:0055001 muscle cell development	http://amigo.geneontology.org/amigo/term/GO:0055001	BCL2 VEGFA
0.00971099	1	7	326.871	GO:0060745 mammary gland branching involved in pregnancy	http://amigo.geneontology.org/amigo/term/GO:0060745	ESR1
0.00971099	1	7	326.871	GO:0072257 metanephric nephron tubule epithelial cell differentiation	http://amigo.geneontology.org/amigo/term/GO:0072257	STAT1
0.00971099	1	7	326.871	GO:0072307 regulation of metanephric nephron tubule epithelial cell differentiation	http://amigo.geneontology.org/amigo/term/GO:0072307	STAT1
0.00971099	1	7	326.871	GO:1900084 regulation of peptidyl-tyrosine autophosphorylation	http://amigo.geneontology.org/amigo/term/GO:1900084	VEGFA
0.00971099	1	7	326.871	GO:1901165 positive regulation of trophoblast cell migration	http://amigo.geneontology.org/amigo/term/GO:1901165	VEGFA
0.00971099	1	7	326.871	GO:1903243 negative regulation of cardiac muscle hypertrophy in response to stress	http://amigo.geneontology.org/amigo/term/GO:1903243	PPARG
0.00971099	1	7	326.871	GO:1905461 positive regulation of vascular associated smooth muscle cell apoptotic process	http://amigo.geneontology.org/amigo/term/GO:1905461	PPARG
0.00971099	1	7	326.871	GO:2001268 negative regulation of cysteine-type endopeptidase activity involved in apoptotic signaling pathway	http://amigo.geneontology.org/amigo/term/GO:2001268	MMP9
0.00976056	2	194	23.5887	GO:0043405 regulation of MAP kinase activity	http://amigo.geneontology.org/amigo/term/GO:0043405	VEGFA PPARG
0.00976056	3	714	9.61387	GO:0055065 metal ion homeostasis	http://amigo.geneontology.org/amigo/term/GO:0055065	HIF1A BCL2 ESR1
0.00986148	3	717	9.57364	GO:0006873 cellular ion homeostasis	http://amigo.geneontology.org/amigo/term/GO:0006873	BCL2 HIF1A ESR1
0.00989411	4	1546	5.92005	GO:0051253 negative regulation of RNA metabolic process	http://amigo.geneontology.org/amigo/term/GO:0051253	PPARG VEGFA ESR1 STAT1
0.00989866	2	196	23.348	GO:0110148 biomineralization	http://amigo.geneontology.org/amigo/term/GO:0110148	HIF1A MMP13
0.010165	2	199	22.996	GO:0030308 negative regulation of cell growth	http://amigo.geneontology.org/amigo/term/GO:0030308	PPARG BCL2
0.010165	3	726	9.45496	GO:0070848 response to growth factor	http://amigo.geneontology.org/amigo/term/GO:0070848	VEGFA HIF1A PPARG
0.0102326	2	200	22.881	GO:0030324 lung development	http://amigo.geneontology.org/amigo/term/GO:0030324	MMP14 VEGFA
0.0102326	2	200	22.881	GO:0071478 cellular response to radiation	http://amigo.geneontology.org/amigo/term/GO:0071478	MMP2 MMP9
0.0104215	3	734	9.35191	GO:1901699 cellular response to nitrogen compound	http://amigo.geneontology.org/amigo/term/GO:1901699	PPARG MMP2 STAT1
0.0104853	1	8	286.012	GO:0001955 blood vessel maturation	http://amigo.geneontology.org/amigo/term/GO:0001955	MMP2
0.0104853	1	8	286.012	GO:0014012 peripheral nervous system axon regeneration	http://amigo.geneontology.org/amigo/term/GO:0014012	MMP2
0.0104853	1	8	286.012	GO:0014041 regulation of neuron maturation	http://amigo.geneontology.org/amigo/term/GO:0014041	BCL2
0.0104853	2	204	22.4324	GO:0030323 respiratory tube development	http://amigo.geneontology.org/amigo/term/GO:0030323	MMP14 VEGFA
0.0104853	1	8	286.012	GO:0031077 post-embryonic camera-type eye development	http://amigo.geneontology.org/amigo/term/GO:0031077	VEGFA
0.0104853	1	8	286.012	GO:0032847 regulation of cellular pH reduction	http://amigo.geneontology.org/amigo/term/GO:0032847	BCL2
0.0104853	2	206	22.2146	GO:0032869 cellular response to insulin stimulus	http://amigo.geneontology.org/amigo/term/GO:0032869	PPARG STAT1
0.0104853	3	739	9.28863	GO:0034330 cell junction organization	http://amigo.geneontology.org/amigo/term/GO:0034330	VEGFA MMP14 BCL2
0.0104853	1	8	286.012	GO:0038089 positive regulation of cell migration by vascular endothelial growth factor signaling pathway	http://amigo.geneontology.org/amigo/term/GO:0038089	VEGFA
0.0104853	1	8	286.012	GO:0045898 regulation of RNA polymerase II transcription preinitiation complex assembly	http://amigo.geneontology.org/amigo/term/GO:0045898	ESR1
0.0104853	1	8	286.012	GO:0045906 negative regulation of vasoconstriction	http://amigo.geneontology.org/amigo/term/GO:0045906	MMP2
0.0104853	1	8	286.012	GO:0046719 regulation by virus of viral protein levels in host cell	http://amigo.geneontology.org/amigo/term/GO:0046719	STAT1
0.0104853	1	8	286.012	GO:0050932 regulation of pigment cell differentiation	http://amigo.geneontology.org/amigo/term/GO:0050932	BCL2
0.0104853	3	745	9.21383	GO:0051129 negative regulation of cellular component organization	http://amigo.geneontology.org/amigo/term/GO:0051129	VEGFA MMP14 PPARG
0.0104853	1	8	286.012	GO:0051541 elastin metabolic process	http://amigo.geneontology.org/amigo/term/GO:0051541	HIF1A
0.0104853	1	8	286.012	GO:0060753 regulation of mast cell chemotaxis	http://amigo.geneontology.org/amigo/term/GO:0060753	VEGFA
0.0104853	1	8	286.012	GO:0060947 cardiac vascular smooth muscle cell differentiation	http://amigo.geneontology.org/amigo/term/GO:0060947	VEGFA
0.0104853	1	8	286.012	GO:0070106 interleukin-27-mediated signaling pathway	http://amigo.geneontology.org/amigo/term/GO:0070106	STAT1
0.0104853	1	8	286.012	GO:0070162 adiponectin secretion	http://amigo.geneontology.org/amigo/term/GO:0070162	PPARG
0.0104853	1	8	286.012	GO:0070163 regulation of adiponectin secretion	http://amigo.geneontology.org/amigo/term/GO:0070163	PPARG
0.0104853	2	204	22.4324	GO:0071897 DNA biosynthetic process	http://amigo.geneontology.org/amigo/term/GO:0071897	VEGFA PPARG
0.0104853	1	8	286.012	GO:0072161 mesenchymal cell differentiation involved in kidney development	http://amigo.geneontology.org/amigo/term/GO:0072161	STAT1
0.0104853	1	8	286.012	GO:0090045 positive regulation of deacetylase activity	http://amigo.geneontology.org/amigo/term/GO:0090045	VEGFA
0.0104853	1	8	286.012	GO:1903431 positive regulation of cell maturation	http://amigo.geneontology.org/amigo/term/GO:1903431	BCL2
0.0104853	1	8	286.012	GO:1904179 positive regulation of adipose tissue development	http://amigo.geneontology.org/amigo/term/GO:1904179	PPARG
0.0104853	1	8	286.012	GO:2001012 mesenchymal cell differentiation involved in renal system development	http://amigo.geneontology.org/amigo/term/GO:2001012	STAT1
0.0109614	2	212	21.5858	GO:0042594 response to starvation	http://amigo.geneontology.org/amigo/term/GO:0042594	PPARG BCL2
0.0109614	2	212	21.5858	GO:0051216 cartilage development	http://amigo.geneontology.org/amigo/term/GO:0051216	HIF1A MMP13
0.0110291	2	213	21.4845	GO:0031334 positive regulation of protein-containing complex assembly	http://amigo.geneontology.org/amigo/term/GO:0031334	ESR1 VEGFA
0.0110291	2	213	21.4845	GO:2000241 regulation of reproductive process	http://amigo.geneontology.org/amigo/term/GO:2000241	ESR1 VEGFA
0.0110717	5	2747	4.16473	GO:0006357 regulation of transcription by RNA polymerase II	http://amigo.geneontology.org/amigo/term/GO:0006357	ESR1 HIF1A PPARG STAT1 VEGFA
0.011269	1	9	254.233	GO:0002071 glandular epithelial cell maturation	http://amigo.geneontology.org/amigo/term/GO:0002071	HIF1A
0.011269	3	772	8.89158	GO:0008285 negative regulation of cell population proliferation	http://amigo.geneontology.org/amigo/term/GO:0008285	PPARG BCL2 STAT1
0.011269	2	218	20.9917	GO:0009755 hormone-mediated signaling pathway	http://amigo.geneontology.org/amigo/term/GO:0009755	ESR1 PPARG
0.011269	4	1645	5.56377	GO:0009967 positive regulation of signal transduction	http://amigo.geneontology.org/amigo/term/GO:0009967	HIF1A VEGFA PPARG MMP9
0.011269	2	220	20.8009	GO:0030100 regulation of endocytosis	http://amigo.geneontology.org/amigo/term/GO:0030100	VEGFA PPARG
0.011269	1	9	254.233	GO:0032906 transforming growth factor beta2 production	http://amigo.geneontology.org/amigo/term/GO:0032906	HIF1A
0.011269	1	9	254.233	GO:0032909 regulation of transforming growth factor beta2 production	http://amigo.geneontology.org/amigo/term/GO:0032909	HIF1A
0.011269	1	9	254.233	GO:0036480 neuron intrinsic apoptotic signaling pathway in response to oxidative stress	http://amigo.geneontology.org/amigo/term/GO:0036480	HIF1A
0.011269	1	9	254.233	GO:0048087 positive regulation of developmental pigmentation	http://amigo.geneontology.org/amigo/term/GO:0048087	BCL2
0.011269	1	9	254.233	GO:0048743 positive regulation of skeletal muscle fiber development	http://amigo.geneontology.org/amigo/term/GO:0048743	BCL2
0.011269	1	9	254.233	GO:0048845 venous blood vessel morphogenesis	http://amigo.geneontology.org/amigo/term/GO:0048845	VEGFA
0.011269	2	218	20.9917	GO:0050679 positive regulation of epithelial cell proliferation	http://amigo.geneontology.org/amigo/term/GO:0050679	VEGFA HIF1A
0.011269	1	9	254.233	GO:0060215 primitive hemopoiesis	http://amigo.geneontology.org/amigo/term/GO:0060215	VEGFA
0.011269	1	9	254.233	GO:0060331 negative regulation of response to interferon-gamma	http://amigo.geneontology.org/amigo/term/GO:0060331	PPARG
0.011269	1	9	254.233	GO:0060336 negative regulation of interferon-gamma-mediated signaling pathway	http://amigo.geneontology.org/amigo/term/GO:0060336	PPARG
0.011269	1	9	254.233	GO:0060392 negative regulation of SMAD protein signal transduction	http://amigo.geneontology.org/amigo/term/GO:0060392	PPARG
0.011269	1	9	254.233	GO:0060982 coronary artery morphogenesis	http://amigo.geneontology.org/amigo/term/GO:0060982	VEGFA
0.011269	1	9	254.233	GO:0061072 iris morphogenesis	http://amigo.geneontology.org/amigo/term/GO:0061072	HIF1A
0.011269	1	9	254.233	GO:1900122 positive regulation of receptor binding	http://amigo.geneontology.org/amigo/term/GO:1900122	MMP9
0.011269	1	9	254.233	GO:1901725 regulation of histone deacetylase activity	http://amigo.geneontology.org/amigo/term/GO:1901725	VEGFA
0.011269	1	9	254.233	GO:1902965 regulation of protein localization to early endosome	http://amigo.geneontology.org/amigo/term/GO:1902965	VEGFA
0.011269	1	9	254.233	GO:1902966 positive regulation of protein localization to early endosome	http://amigo.geneontology.org/amigo/term/GO:1902966	VEGFA
0.011269	1	9	254.233	GO:1903376 regulation of oxidative stress-induced neuron intrinsic apoptotic signaling pathway	http://amigo.geneontology.org/amigo/term/GO:1903376	HIF1A
0.011269	1	9	254.233	GO:1903589 positive regulation of blood vessel endothelial cell proliferation involved in sprouting angiogenesis	http://amigo.geneontology.org/amigo/term/GO:1903589	VEGFA
0.011269	1	9	254.233	GO:1905276 regulation of epithelial tube formation	http://amigo.geneontology.org/amigo/term/GO:1905276	VEGFA
0.011269	1	9	254.233	GO:1905278 positive regulation of epithelial tube formation	http://amigo.geneontology.org/amigo/term/GO:1905278	VEGFA
0.011269	1	9	254.233	GO:1905603 regulation of blood-brain barrier permeability	http://amigo.geneontology.org/amigo/term/GO:1905603	VEGFA
0.0113527	2	221	20.7068	GO:1901888 regulation of cell junction assembly	http://amigo.geneontology.org/amigo/term/GO:1901888	VEGFA MMP14
0.0113786	3	782	8.77788	GO:0080135 regulation of cellular response to stress	http://amigo.geneontology.org/amigo/term/GO:0080135	HIF1A VEGFA BCL2
0.0117062	4	1665	5.49694	GO:0010558 negative regulation of macromolecule biosynthetic process	http://amigo.geneontology.org/amigo/term/GO:0010558	PPARG VEGFA ESR1 STAT1
0.0117062	2	225	20.3387	GO:0060541 respiratory system development	http://amigo.geneontology.org/amigo/term/GO:0060541	MMP14 VEGFA
0.0118263	3	794	8.64521	GO:0055080 cation homeostasis	http://amigo.geneontology.org/amigo/term/GO:0055080	BCL2 HIF1A ESR1
0.0118728	2	227	20.1595	GO:0043523 regulation of neuron apoptotic process	http://amigo.geneontology.org/amigo/term/GO:0043523	HIF1A BCL2
0.0118728	4	1674	5.46738	GO:0045934 negative regulation of nucleobase-containing compound metabolic process	http://amigo.geneontology.org/amigo/term/GO:0045934	PPARG VEGFA ESR1 STAT1
0.0120342	1	10	228.81	GO:0001542 ovulation from ovarian follicle	http://amigo.geneontology.org/amigo/term/GO:0001542	MMP2
0.0120342	1	10	228.81	GO:0001547 antral ovarian follicle growth	http://amigo.geneontology.org/amigo/term/GO:0001547	ESR1
0.0120342	4	1684	5.43492	GO:0006468 protein phosphorylation	http://amigo.geneontology.org/amigo/term/GO:0006468	VEGFA PPARG BCL2 MMP9
0.0120342	1	10	228.81	GO:0010612 regulation of cardiac muscle adaptation	http://amigo.geneontology.org/amigo/term/GO:0010612	PPARG
0.0120342	1	10	228.81	GO:0014745 negative regulation of muscle adaptation	http://amigo.geneontology.org/amigo/term/GO:0014745	PPARG
0.0120342	2	231	19.8104	GO:0031669 cellular response to nutrient levels	http://amigo.geneontology.org/amigo/term/GO:0031669	PPARG BCL2
0.0120342	1	10	228.81	GO:0032966 negative regulation of collagen biosynthetic process	http://amigo.geneontology.org/amigo/term/GO:0032966	PPARG
0.0120342	1	10	228.81	GO:0033197 response to vitamin E	http://amigo.geneontology.org/amigo/term/GO:0033197	PPARG
0.0120342	1	10	228.81	GO:0033483 gas homeostasis	http://amigo.geneontology.org/amigo/term/GO:0033483	HIF1A
0.0120342	1	10	228.81	GO:0046886 positive regulation of hormone biosynthetic process	http://amigo.geneontology.org/amigo/term/GO:0046886	HIF1A
0.0120342	1	10	228.81	GO:0060525 prostate glandular acinus development	http://amigo.geneontology.org/amigo/term/GO:0060525	ESR1
0.0120342	1	10	228.81	GO:0070244 negative regulation of thymocyte apoptotic process	http://amigo.geneontology.org/amigo/term/GO:0070244	HIF1A
0.0120342	1	10	228.81	GO:0072203 cell proliferation involved in metanephros development	http://amigo.geneontology.org/amigo/term/GO:0072203	STAT1
0.0120342	1	10	228.81	GO:0090037 positive regulation of protein kinase C signaling	http://amigo.geneontology.org/amigo/term/GO:0090037	VEGFA
0.0120342	1	10	228.81	GO:1903242 regulation of cardiac muscle hypertrophy in response to stress	http://amigo.geneontology.org/amigo/term/GO:1903242	PPARG
0.0120342	1	10	228.81	GO:1905288 vascular associated smooth muscle cell apoptotic process	http://amigo.geneontology.org/amigo/term/GO:1905288	PPARG
0.0120342	1	10	228.81	GO:1905459 regulation of vascular associated smooth muscle cell apoptotic process	http://amigo.geneontology.org/amigo/term/GO:1905459	PPARG
0.0120342	1	10	228.81	GO:2000669 negative regulation of dendritic cell apoptotic process	http://amigo.geneontology.org/amigo/term/GO:2000669	BCL2
0.0120342	1	10	228.81	GO:2001054 negative regulation of mesenchymal cell apoptotic process	http://amigo.geneontology.org/amigo/term/GO:2001054	HIF1A
0.0120819	3	809	8.48492	GO:0098771 inorganic ion homeostasis	http://amigo.geneontology.org/amigo/term/GO:0098771	BCL2 HIF1A ESR1
0.0121107	2	233	19.6403	GO:0045637 regulation of myeloid cell differentiation	http://amigo.geneontology.org/amigo/term/GO:0045637	HIF1A STAT1
0.0121874	5	2859	4.00157	GO:0006366 transcription by RNA polymerase II	http://amigo.geneontology.org/amigo/term/GO:0006366	ESR1 HIF1A PPARG STAT1 VEGFA
0.0122799	2	235	19.4732	GO:0072593 reactive oxygen species metabolic process	http://amigo.geneontology.org/amigo/term/GO:0072593	HIF1A BCL2
0.0124371	3	819	8.38132	GO:0050801 ion homeostasis	http://amigo.geneontology.org/amigo/term/GO:0050801	BCL2 HIF1A ESR1
0.012706	6	4309	3.18603	GO:0010556 regulation of macromolecule biosynthetic process	http://amigo.geneontology.org/amigo/term/GO:0010556	ESR1 HIF1A PPARG STAT1 VEGFA BCL2
0.0127874	4	1726	5.30267	GO:0031327 negative regulation of cellular biosynthetic process	http://amigo.geneontology.org/amigo/term/GO:0031327	PPARG VEGFA ESR1 STAT1
0.0128209	4	1729	5.29346	GO:0007155 cell adhesion	http://amigo.geneontology.org/amigo/term/GO:0007155	VEGFA MMP2 MMP14 BCL2
0.0128209	1	11	208.009	GO:0010713 negative regulation of collagen metabolic process	http://amigo.geneontology.org/amigo/term/GO:0010713	PPARG
0.0128209	1	11	208.009	GO:0010749 regulation of nitric oxide mediated signal transduction	http://amigo.geneontology.org/amigo/term/GO:0010749	VEGFA
0.0128209	1	11	208.009	GO:0010887 negative regulation of cholesterol storage	http://amigo.geneontology.org/amigo/term/GO:0010887	PPARG
0.0128209	1	11	208.009	GO:0021548 pons development	http://amigo.geneontology.org/amigo/term/GO:0021548	BCL2
0.0128209	3	835	8.22072	GO:0043086 negative regulation of catalytic activity	http://amigo.geneontology.org/amigo/term/GO:0043086	VEGFA PPARG MMP9
0.0128209	4	1731	5.28735	GO:0043207 response to external biotic stimulus	http://amigo.geneontology.org/amigo/term/GO:0043207	STAT1 HIF1A BCL2 PPARG
0.0128209	1	11	208.009	GO:0043615 astrocyte cell migration	http://amigo.geneontology.org/amigo/term/GO:0043615	MMP14
0.0128209	4	1728	5.29653	GO:0051707 response to other organism	http://amigo.geneontology.org/amigo/term/GO:0051707	STAT1 HIF1A BCL2 PPARG
0.0128209	1	11	208.009	GO:0060068 vagina development	http://amigo.geneontology.org/amigo/term/GO:0060068	ESR1
0.0128209	1	11	208.009	GO:0070099 regulation of chemokine-mediated signaling pathway	http://amigo.geneontology.org/amigo/term/GO:0070099	HIF1A
0.0128209	1	11	208.009	GO:0071679 commissural neuron axon guidance	http://amigo.geneontology.org/amigo/term/GO:0071679	VEGFA
0.0128209	1	11	208.009	GO:0150065 regulation of deacetylase activity	http://amigo.geneontology.org/amigo/term/GO:0150065	VEGFA
0.0128209	2	243	18.8321	GO:1901215 negative regulation of neuron death	http://amigo.geneontology.org/amigo/term/GO:1901215	HIF1A BCL2
0.0128209	1	11	208.009	GO:1902946 protein localization to early endosome	http://amigo.geneontology.org/amigo/term/GO:1902946	VEGFA
0.0128209	1	11	208.009	GO:2000672 negative regulation of motor neuron apoptotic process	http://amigo.geneontology.org/amigo/term/GO:2000672	BCL2
0.0128537	2	244	18.7549	GO:0060560 developmental growth involved in morphogenesis	http://amigo.geneontology.org/amigo/term/GO:0060560	ESR1 VEGFA
0.0130419	2	246	18.6024	GO:0060348 bone development	http://amigo.geneontology.org/amigo/term/GO:0060348	MMP13 MMP14
0.0132601	4	1756	5.21207	GO:0009890 negative regulation of biosynthetic process	http://amigo.geneontology.org/amigo/term/GO:0009890	PPARG VEGFA ESR1 STAT1
0.0136132	1	12	190.675	GO:0001553 luteinization	http://amigo.geneontology.org/amigo/term/GO:0001553	MMP2
0.0136132	1	12	190.675	GO:0002069 columnar/cuboidal epithelial cell maturation	http://amigo.geneontology.org/amigo/term/GO:0002069	HIF1A
0.0136132	1	12	190.675	GO:0002674 negative regulation of acute inflammatory response	http://amigo.geneontology.org/amigo/term/GO:0002674	PPARG
0.0136132	1	12	190.675	GO:0003337 mesenchymal to epithelial transition involved in metanephros morphogenesis	http://amigo.geneontology.org/amigo/term/GO:0003337	STAT1
0.0136132	4	1771	5.16793	GO:0009607 response to biotic stimulus	http://amigo.geneontology.org/amigo/term/GO:0009607	STAT1 HIF1A BCL2 PPARG
0.0136132	2	253	18.0877	GO:0033500 carbohydrate homeostasis	http://amigo.geneontology.org/amigo/term/GO:0033500	HIF1A PPARG
0.0136132	1	12	190.675	GO:0034393 positive regulation of smooth muscle cell apoptotic process	http://amigo.geneontology.org/amigo/term/GO:0034393	PPARG
0.0136132	2	252	18.1595	GO:0042593 glucose homeostasis	http://amigo.geneontology.org/amigo/term/GO:0042593	HIF1A PPARG
0.0136132	1	12	190.675	GO:0043619 regulation of transcription from RNA polymerase II promoter in response to oxidative stress	http://amigo.geneontology.org/amigo/term/GO:0043619	HIF1A
0.0136132	1	12	190.675	GO:0045602 negative regulation of endothelial cell differentiation	http://amigo.geneontology.org/amigo/term/GO:0045602	VEGFA
0.0136132	1	12	190.675	GO:0051549 positive regulation of keratinocyte migration	http://amigo.geneontology.org/amigo/term/GO:0051549	MMP9
0.0136132	1	12	190.675	GO:0060346 bone trabecula formation	http://amigo.geneontology.org/amigo/term/GO:0060346	MMP2
0.0136132	1	12	190.675	GO:0060442 branching involved in prostate gland morphogenesis	http://amigo.geneontology.org/amigo/term/GO:0060442	ESR1
0.0136132	1	12	190.675	GO:0060736 prostate gland growth	http://amigo.geneontology.org/amigo/term/GO:0060736	ESR1
0.0136132	1	12	190.675	GO:0097084 vascular associated smooth muscle cell development	http://amigo.geneontology.org/amigo/term/GO:0097084	VEGFA
0.0136132	1	12	190.675	GO:1902667 regulation of axon guidance	http://amigo.geneontology.org/amigo/term/GO:1902667	VEGFA
0.0136132	1	12	190.675	GO:1904177 regulation of adipose tissue development	http://amigo.geneontology.org/amigo/term/GO:1904177	PPARG
0.0137389	2	256	17.8758	GO:0046883 regulation of hormone secretion	http://amigo.geneontology.org/amigo/term/GO:0046883	HIF1A PPARG
0.0138221	3	867	7.9173	GO:0055082 cellular chemical homeostasis	http://amigo.geneontology.org/amigo/term/GO:0055082	HIF1A BCL2 ESR1
0.0140165	2	259	17.6687	GO:0032868 response to insulin	http://amigo.geneontology.org/amigo/term/GO:0032868	PPARG STAT1
0.0141033	2	260	17.6008	GO:0002685 regulation of leukocyte migration	http://amigo.geneontology.org/amigo/term/GO:0002685	VEGFA MMP14
0.0142858	5	3005	3.80715	GO:0006796 phosphate-containing compound metabolic process	http://amigo.geneontology.org/amigo/term/GO:0006796	VEGFA HIF1A PPARG BCL2 MMP9
0.0143268	2	263	17.4	GO:0003007 heart morphogenesis	http://amigo.geneontology.org/amigo/term/GO:0003007	HIF1A VEGFA
0.0143268	2	263	17.4	GO:0031668 cellular response to extracellular stimulus	http://amigo.geneontology.org/amigo/term/GO:0031668	PPARG BCL2
0.0143268	2	263	17.4	GO:0050708 regulation of protein secretion	http://amigo.geneontology.org/amigo/term/GO:0050708	HIF1A PPARG
0.0143268	2	263	17.4	GO:0051402 neuron apoptotic process	http://amigo.geneontology.org/amigo/term/GO:0051402	HIF1A BCL2
0.0143828	1	13	176.008	GO:0002551 mast cell chemotaxis	http://amigo.geneontology.org/amigo/term/GO:0002551	VEGFA
0.0143828	1	13	176.008	GO:0010745 negative regulation of macrophage derived foam cell differentiation	http://amigo.geneontology.org/amigo/term/GO:0010745	PPARG
0.0143828	1	13	176.008	GO:0036295 cellular response to increased oxygen levels	http://amigo.geneontology.org/amigo/term/GO:0036295	PPARG
0.0143828	1	13	176.008	GO:0042541 hemoglobin biosynthetic process	http://amigo.geneontology.org/amigo/term/GO:0042541	HIF1A
0.0143828	1	13	176.008	GO:0048742 regulation of skeletal muscle fiber development	http://amigo.geneontology.org/amigo/term/GO:0048742	BCL2
0.0143828	1	13	176.008	GO:0051974 negative regulation of telomerase activity	http://amigo.geneontology.org/amigo/term/GO:0051974	PPARG
0.0143828	1	13	176.008	GO:1903599 positive regulation of autophagy of mitochondrion	http://amigo.geneontology.org/amigo/term/GO:1903599	HIF1A
0.0143828	1	13	176.008	GO:1905668 positive regulation of protein localization to endosome	http://amigo.geneontology.org/amigo/term/GO:1905668	VEGFA
0.0143828	1	13	176.008	GO:2000048 negative regulation of cell-cell adhesion mediated by cadherin	http://amigo.geneontology.org/amigo/term/GO:2000048	VEGFA
0.0143828	1	13	176.008	GO:2001053 regulation of mesenchymal cell apoptotic process	http://amigo.geneontology.org/amigo/term/GO:2001053	HIF1A
0.014438	2	266	17.2038	GO:0042445 hormone metabolic process	http://amigo.geneontology.org/amigo/term/GO:0042445	HIF1A ESR1
0.014442	6	4482	3.06305	GO:0031326 regulation of cellular biosynthetic process	http://amigo.geneontology.org/amigo/term/GO:0031326	ESR1 HIF1A PPARG STAT1 VEGFA BCL2
0.0144916	5	3030	3.77574	GO:0006793 phosphorus metabolic process	http://amigo.geneontology.org/amigo/term/GO:0006793	VEGFA HIF1A PPARG BCL2 MMP9
0.0145984	4	1830	5.00131	GO:0010647 positive regulation of cell communication	http://amigo.geneontology.org/amigo/term/GO:0010647	HIF1A VEGFA PPARG MMP9
0.0147524	4	1836	4.98497	GO:0023056 positive regulation of signaling	http://amigo.geneontology.org/amigo/term/GO:0023056	HIF1A VEGFA PPARG MMP9
0.0150961	1	14	163.436	GO:0002903 negative regulation of B cell apoptotic process	http://amigo.geneontology.org/amigo/term/GO:0002903	BCL2
0.0150961	1	14	163.436	GO:0010831 positive regulation of myotube differentiation	http://amigo.geneontology.org/amigo/term/GO:0010831	MMP14
0.0150961	2	275	16.6407	GO:0010951 negative regulation of endopeptidase activity	http://amigo.geneontology.org/amigo/term/GO:0010951	VEGFA MMP9
0.0150961	1	14	163.436	GO:0030949 positive regulation of vascular endothelial growth factor receptor signaling pathway	http://amigo.geneontology.org/amigo/term/GO:0030949	HIF1A
0.0150961	1	14	163.436	GO:0033689 negative regulation of osteoblast proliferation	http://amigo.geneontology.org/amigo/term/GO:0033689	BCL2
0.0150961	1	14	163.436	GO:0048070 regulation of developmental pigmentation	http://amigo.geneontology.org/amigo/term/GO:0048070	BCL2
0.0150961	1	14	163.436	GO:0051547 regulation of keratinocyte migration	http://amigo.geneontology.org/amigo/term/GO:0051547	MMP9
0.0150961	1	14	163.436	GO:0060100 positive regulation of phagocytosis engulfment	http://amigo.geneontology.org/amigo/term/GO:0060100	PPARG
0.0150961	1	14	163.436	GO:0060576 intestinal epithelial cell development	http://amigo.geneontology.org/amigo/term/GO:0060576	HIF1A
0.0150961	1	14	163.436	GO:0072182 regulation of nephron tubule epithelial cell differentiation	http://amigo.geneontology.org/amigo/term/GO:0072182	STAT1
0.0150961	1	14	163.436	GO:0097048 dendritic cell apoptotic process	http://amigo.geneontology.org/amigo/term/GO:0097048	BCL2
0.0150961	1	14	163.436	GO:0120305 regulation of pigmentation	http://amigo.geneontology.org/amigo/term/GO:0120305	BCL2
0.0150961	1	14	163.436	GO:1905155 positive regulation of membrane invagination	http://amigo.geneontology.org/amigo/term/GO:1905155	PPARG
0.0150961	1	14	163.436	GO:1905666 regulation of protein localization to endosome	http://amigo.geneontology.org/amigo/term/GO:1905666	VEGFA
0.0150961	1	14	163.436	GO:2000668 regulation of dendritic cell apoptotic process	http://amigo.geneontology.org/amigo/term/GO:2000668	BCL2
0.0151197	2	276	16.5804	GO:0003018 vascular process in circulatory system	http://amigo.geneontology.org/amigo/term/GO:0003018	VEGFA MMP2
0.0151395	6	4545	3.02059	GO:0009889 regulation of biosynthetic process	http://amigo.geneontology.org/amigo/term/GO:0009889	ESR1 HIF1A PPARG STAT1 VEGFA BCL2
0.0151879	2	277	16.5206	GO:0097529 myeloid leukocyte migration	http://amigo.geneontology.org/amigo/term/GO:0097529	VEGFA MMP14
0.0153819	2	279	16.4022	GO:0043122 regulation of I-kappaB kinase/NF-kappaB signaling	http://amigo.geneontology.org/amigo/term/GO:0043122	ESR1 STAT1
0.0157726	2	283	16.1703	GO:0022898 regulation of transmembrane transporter activity	http://amigo.geneontology.org/amigo/term/GO:0022898	MMP9 BCL2
0.0157726	2	283	16.1703	GO:0042113 B cell activation	http://amigo.geneontology.org/amigo/term/GO:0042113	BCL2 MMP14
0.0157738	2	284	16.1134	GO:0010466 negative regulation of peptidase activity	http://amigo.geneontology.org/amigo/term/GO:0010466	VEGFA MMP9
0.0157738	1	15	152.54	GO:0031000 response to caffeine	http://amigo.geneontology.org/amigo/term/GO:0031000	PPARG
0.0157738	1	15	152.54	GO:0032352 positive regulation of hormone metabolic process	http://amigo.geneontology.org/amigo/term/GO:0032352	HIF1A
0.0157738	5	3120	3.66683	GO:0051641 cellular localization	http://amigo.geneontology.org/amigo/term/GO:0051641	VEGFA HIF1A BCL2 ESR1 MMP14
0.0157738	1	15	152.54	GO:0060394 negative regulation of pathway-restricted SMAD protein phosphorylation	http://amigo.geneontology.org/amigo/term/GO:0060394	PPARG
0.0157738	1	15	152.54	GO:0061430 bone trabecula morphogenesis	http://amigo.geneontology.org/amigo/term/GO:0061430	MMP2
0.0157738	1	15	152.54	GO:0070243 regulation of thymocyte apoptotic process	http://amigo.geneontology.org/amigo/term/GO:0070243	HIF1A
0.0157738	1	15	152.54	GO:0072075 metanephric mesenchyme development	http://amigo.geneontology.org/amigo/term/GO:0072075	STAT1
0.0157738	1	15	152.54	GO:0072283 metanephric renal vesicle morphogenesis	http://amigo.geneontology.org/amigo/term/GO:0072283	STAT1
0.0157738	1	15	152.54	GO:0097152 mesenchymal cell apoptotic process	http://amigo.geneontology.org/amigo/term/GO:0097152	HIF1A
0.0157738	1	15	152.54	GO:0097475 motor neuron migration	http://amigo.geneontology.org/amigo/term/GO:0097475	VEGFA
0.0157738	1	15	152.54	GO:1901163 regulation of trophoblast cell migration	http://amigo.geneontology.org/amigo/term/GO:1901163	VEGFA
0.0157738	1	15	152.54	GO:2000671 regulation of motor neuron apoptotic process	http://amigo.geneontology.org/amigo/term/GO:2000671	BCL2
0.0157738	1	15	152.54	GO:2001028 positive regulation of endothelial cell chemotaxis	http://amigo.geneontology.org/amigo/term/GO:2001028	VEGFA
0.0158018	2	286	16.0007	GO:0001894 tissue homeostasis	http://amigo.geneontology.org/amigo/term/GO:0001894	BCL2 VEGFA
0.0159969	2	288	15.8896	GO:1903532 positive regulation of secretion by cell	http://amigo.geneontology.org/amigo/term/GO:1903532	HIF1A PPARG
0.0160981	3	941	7.29469	GO:0048609 multicellular organismal reproductive process	http://amigo.geneontology.org/amigo/term/GO:0048609	MMP2 ESR1 BCL2
0.0164034	4	1917	4.77433	GO:0044419 biological process involved in interspecies interaction between organisms	http://amigo.geneontology.org/amigo/term/GO:0044419	STAT1 HIF1A BCL2 PPARG
0.016478	1	16	143.006	GO:0010889 regulation of sequestering of triglyceride	http://amigo.geneontology.org/amigo/term/GO:0010889	PPARG
0.016478	1	16	143.006	GO:0043129 surfactant homeostasis	http://amigo.geneontology.org/amigo/term/GO:0043129	VEGFA
0.016478	1	16	143.006	GO:0043374 CD8-positive alpha-beta T cell differentiation	http://amigo.geneontology.org/amigo/term/GO:0043374	BCL2
0.016478	1	16	143.006	GO:0045579 positive regulation of B cell differentiation	http://amigo.geneontology.org/amigo/term/GO:0045579	MMP14
0.016478	1	16	143.006	GO:0046321 positive regulation of fatty acid oxidation	http://amigo.geneontology.org/amigo/term/GO:0046321	PPARG
0.016478	1	16	143.006	GO:0050930 induction of positive chemotaxis	http://amigo.geneontology.org/amigo/term/GO:0050930	VEGFA
0.016478	1	16	143.006	GO:0060099 regulation of phagocytosis engulfment	http://amigo.geneontology.org/amigo/term/GO:0060099	PPARG
0.016478	1	16	143.006	GO:0060841 venous blood vessel development	http://amigo.geneontology.org/amigo/term/GO:0060841	VEGFA
0.016478	1	16	143.006	GO:0061450 trophoblast cell migration	http://amigo.geneontology.org/amigo/term/GO:0061450	VEGFA
0.016478	1	16	143.006	GO:0071391 cellular response to estrogen stimulus	http://amigo.geneontology.org/amigo/term/GO:0071391	ESR1
0.016478	1	16	143.006	GO:0072160 nephron tubule epithelial cell differentiation	http://amigo.geneontology.org/amigo/term/GO:0072160	STAT1
0.016478	1	16	143.006	GO:0097531 mast cell migration	http://amigo.geneontology.org/amigo/term/GO:0097531	VEGFA
0.016478	1	16	143.006	GO:1905153 regulation of membrane invagination	http://amigo.geneontology.org/amigo/term/GO:1905153	PPARG
0.0167605	2	298	15.3564	GO:0030522 intracellular receptor signaling pathway	http://amigo.geneontology.org/amigo/term/GO:0030522	ESR1 PPARG
0.0169342	3	965	7.11326	GO:0032504 multicellular organism reproduction	http://amigo.geneontology.org/amigo/term/GO:0032504	MMP2 ESR1 BCL2
0.0170114	3	967	7.09855	GO:0019725 cellular homeostasis	http://amigo.geneontology.org/amigo/term/GO:0019725	HIF1A BCL2 ESR1
0.0172144	1	17	134.594	GO:0007567 parturition	http://amigo.geneontology.org/amigo/term/GO:0007567	MMP2
0.0172144	1	17	134.594	GO:0010224 response to UV-B	http://amigo.geneontology.org/amigo/term/GO:0010224	BCL2
0.0172144	1	17	134.594	GO:0050872 white fat cell differentiation	http://amigo.geneontology.org/amigo/term/GO:0050872	PPARG
0.0172144	3	973	7.05478	GO:0051050 positive regulation of transport	http://amigo.geneontology.org/amigo/term/GO:0051050	VEGFA PPARG HIF1A
0.0172144	1	17	134.594	GO:0051770 positive regulation of nitric-oxide synthase biosynthetic process	http://amigo.geneontology.org/amigo/term/GO:0051770	STAT1
0.0172144	1	17	134.594	GO:0060330 regulation of response to interferon-gamma	http://amigo.geneontology.org/amigo/term/GO:0060330	PPARG
0.0172144	1	17	134.594	GO:0060334 regulation of interferon-gamma-mediated signaling pathway	http://amigo.geneontology.org/amigo/term/GO:0060334	PPARG
0.0172144	1	17	134.594	GO:0071380 cellular response to prostaglandin E stimulus	http://amigo.geneontology.org/amigo/term/GO:0071380	PPARG
0.0172144	1	17	134.594	GO:1903587 regulation of blood vessel endothelial cell proliferation involved in sprouting angiogenesis	http://amigo.geneontology.org/amigo/term/GO:1903587	VEGFA
0.0172144	1	17	134.594	GO:1903799 negative regulation of production of miRNAs involved in gene silencing by miRNA	http://amigo.geneontology.org/amigo/term/GO:1903799	ESR1
0.0172144	1	17	134.594	GO:2001267 regulation of cysteine-type endopeptidase activity involved in apoptotic signaling pathway	http://amigo.geneontology.org/amigo/term/GO:2001267	MMP9
0.0173492	2	306	14.9549	GO:0045165 cell fate commitment	http://amigo.geneontology.org/amigo/term/GO:0045165	BCL2 PPARG
0.0174382	2	307	14.9062	GO:0071375 cellular response to peptide hormone stimulus	http://amigo.geneontology.org/amigo/term/GO:0071375	PPARG STAT1
0.0178848	1	18	127.117	GO:0010885 regulation of cholesterol storage	http://amigo.geneontology.org/amigo/term/GO:0010885	PPARG
0.0178848	1	18	127.117	GO:0020027 hemoglobin metabolic process	http://amigo.geneontology.org/amigo/term/GO:0020027	HIF1A
0.0178848	1	18	127.117	GO:0042953 lipoprotein transport	http://amigo.geneontology.org/amigo/term/GO:0042953	PPARG
0.0178848	1	18	127.117	GO:0043117 positive regulation of vascular permeability	http://amigo.geneontology.org/amigo/term/GO:0043117	VEGFA
0.0178848	2	313	14.6204	GO:0046879 hormone secretion	http://amigo.geneontology.org/amigo/term/GO:0046879	HIF1A PPARG
0.0178848	2	312	14.6673	GO:0048562 embryonic organ morphogenesis	http://amigo.geneontology.org/amigo/term/GO:0048562	HIF1A MMP14
0.0178848	1	18	127.117	GO:0048875 chemical homeostasis within a tissue	http://amigo.geneontology.org/amigo/term/GO:0048875	VEGFA
0.0178848	1	18	127.117	GO:0051895 negative regulation of focal adhesion assembly	http://amigo.geneontology.org/amigo/term/GO:0051895	MMP14
0.0178848	1	18	127.117	GO:0051900 regulation of mitochondrial depolarization	http://amigo.geneontology.org/amigo/term/GO:0051900	BCL2
0.0178848	1	18	127.117	GO:0060644 mammary gland epithelial cell differentiation	http://amigo.geneontology.org/amigo/term/GO:0060644	HIF1A
0.0178848	1	18	127.117	GO:0060977 coronary vasculature morphogenesis	http://amigo.geneontology.org/amigo/term/GO:0060977	VEGFA
0.0178848	1	18	127.117	GO:0061298 retina vasculature development in camera-type eye	http://amigo.geneontology.org/amigo/term/GO:0061298	HIF1A
0.0178848	1	18	127.117	GO:0150118 negative regulation of cell-substrate junction organization	http://amigo.geneontology.org/amigo/term/GO:0150118	MMP14
0.0178848	1	18	127.117	GO:1902166 negative regulation of intrinsic apoptotic signaling pathway in response to DNA damage by p53 class mediator	http://amigo.geneontology.org/amigo/term/GO:1902166	BCL2
0.0178971	2	314	14.5739	GO:0030336 negative regulation of cell migration	http://amigo.geneontology.org/amigo/term/GO:0030336	PPARG BCL2
0.0179864	2	315	14.5276	GO:0051047 positive regulation of secretion	http://amigo.geneontology.org/amigo/term/GO:0051047	HIF1A PPARG
0.0180341	3	1001	6.85744	GO:0031175 neuron projection development	http://amigo.geneontology.org/amigo/term/GO:0031175	MMP2 BCL2 VEGFA
0.0180341	3	1001	6.85744	GO:0046903 secretion	http://amigo.geneontology.org/amigo/term/GO:0046903	HIF1A PPARG VEGFA
0.0180341	2	316	14.4816	GO:0051222 positive regulation of protein transport	http://amigo.geneontology.org/amigo/term/GO:0051222	HIF1A PPARG
0.0182339	2	318	14.3906	GO:0007249 I-kappaB kinase/NF-kappaB signaling	http://amigo.geneontology.org/amigo/term/GO:0007249	ESR1 STAT1
0.0184044	1	19	120.426	GO:0003417 growth plate cartilage development	http://amigo.geneontology.org/amigo/term/GO:0003417	MMP13
0.0184044	1	19	120.426	GO:0006089 lactate metabolic process	http://amigo.geneontology.org/amigo/term/GO:0006089	HIF1A
0.0184044	2	322	14.2118	GO:0009914 hormone transport	http://amigo.geneontology.org/amigo/term/GO:0009914	HIF1A PPARG
0.0184044	1	19	120.426	GO:0033033 negative regulation of myeloid cell apoptotic process	http://amigo.geneontology.org/amigo/term/GO:0033033	BCL2
0.0184044	1	19	120.426	GO:0033189 response to vitamin A	http://amigo.geneontology.org/amigo/term/GO:0033189	PPARG
0.0184044	1	19	120.426	GO:0043116 negative regulation of vascular permeability	http://amigo.geneontology.org/amigo/term/GO:0043116	VEGFA
0.0184044	1	19	120.426	GO:0044872 lipoprotein localization	http://amigo.geneontology.org/amigo/term/GO:0044872	PPARG
0.0184044	1	19	120.426	GO:0060602 branch elongation of an epithelium	http://amigo.geneontology.org/amigo/term/GO:0060602	ESR1
0.0184044	1	19	120.426	GO:0071404 cellular response to low-density lipoprotein particle stimulus	http://amigo.geneontology.org/amigo/term/GO:0071404	PPARG
0.0184044	1	19	120.426	GO:0072074 kidney mesenchyme development	http://amigo.geneontology.org/amigo/term/GO:0072074	STAT1
0.0184044	1	19	120.426	GO:0072077 renal vesicle morphogenesis	http://amigo.geneontology.org/amigo/term/GO:0072077	STAT1
0.0184044	1	19	120.426	GO:0090036 regulation of protein kinase C signaling	http://amigo.geneontology.org/amigo/term/GO:0090036	VEGFA
0.0184044	2	321	14.2561	GO:0090287 regulation of cellular response to growth factor stimulus	http://amigo.geneontology.org/amigo/term/GO:0090287	HIF1A PPARG
0.0184044	1	19	120.426	GO:0097094 craniofacial suture morphogenesis	http://amigo.geneontology.org/amigo/term/GO:0097094	MMP14
0.0184044	1	19	120.426	GO:1902176 negative regulation of oxidative stress-induced intrinsic apoptotic signaling pathway	http://amigo.geneontology.org/amigo/term/GO:1902176	HIF1A
0.0184044	1	19	120.426	GO:2000811 negative regulation of anoikis	http://amigo.geneontology.org/amigo/term/GO:2000811	BCL2
0.0185395	2	324	14.1241	GO:0018105 peptidyl-serine phosphorylation	http://amigo.geneontology.org/amigo/term/GO:0018105	VEGFA BCL2
0.0188292	3	1025	6.69688	GO:0044087 regulation of cellular component biogenesis	http://amigo.geneontology.org/amigo/term/GO:0044087	ESR1 VEGFA MMP14
0.0188292	2	327	13.9945	GO:0048638 regulation of developmental growth	http://amigo.geneontology.org/amigo/term/GO:0048638	BCL2 VEGFA
0.0189823	1	20	114.405	GO:0010878 cholesterol storage	http://amigo.geneontology.org/amigo/term/GO:0010878	PPARG
0.0189823	1	20	114.405	GO:0019896 axonal transport of mitochondrion	http://amigo.geneontology.org/amigo/term/GO:0019896	HIF1A
0.0189823	1	20	114.405	GO:0030540 female genitalia development	http://amigo.geneontology.org/amigo/term/GO:0030540	ESR1
0.0189823	1	20	114.405	GO:0032793 positive regulation of CREB transcription factor activity	http://amigo.geneontology.org/amigo/term/GO:0032793	VEGFA
0.0189823	1	20	114.405	GO:0048569 post-embryonic animal organ development	http://amigo.geneontology.org/amigo/term/GO:0048569	VEGFA
0.0189823	1	20	114.405	GO:0051546 keratinocyte migration	http://amigo.geneontology.org/amigo/term/GO:0051546	MMP9
0.0189823	1	20	114.405	GO:0051767 nitric-oxide synthase biosynthetic process	http://amigo.geneontology.org/amigo/term/GO:0051767	STAT1
0.0189823	1	20	114.405	GO:0051769 regulation of nitric-oxide synthase biosynthetic process	http://amigo.geneontology.org/amigo/term/GO:0051769	STAT1
0.0189823	1	20	114.405	GO:0060231 mesenchymal to epithelial transition	http://amigo.geneontology.org/amigo/term/GO:0060231	STAT1
0.0189823	1	20	114.405	GO:0071498 cellular response to fluid shear stress	http://amigo.geneontology.org/amigo/term/GO:0071498	MMP2
0.0189823	1	20	114.405	GO:0072087 renal vesicle development	http://amigo.geneontology.org/amigo/term/GO:0072087	STAT1
0.0189823	1	20	114.405	GO:0090190 positive regulation of branching involved in ureteric bud morphogenesis	http://amigo.geneontology.org/amigo/term/GO:0090190	VEGFA
0.0189823	1	20	114.405	GO:1902165 regulation of intrinsic apoptotic signaling pathway in response to DNA damage by p53 class mediator	http://amigo.geneontology.org/amigo/term/GO:1902165	BCL2
0.0189823	2	331	13.8254	GO:2000146 negative regulation of cell motility	http://amigo.geneontology.org/amigo/term/GO:2000146	PPARG BCL2
0.0189823	1	20	114.405	GO:2000434 regulation of protein neddylation	http://amigo.geneontology.org/amigo/term/GO:2000434	HIF1A
0.0190437	2	332	13.7837	GO:0071496 cellular response to external stimulus	http://amigo.geneontology.org/amigo/term/GO:0071496	PPARG BCL2
0.0191331	2	333	13.7423	GO:1904951 positive regulation of establishment of protein localization	http://amigo.geneontology.org/amigo/term/GO:1904951	HIF1A PPARG
0.0192226	2	334	13.7012	GO:0051271 negative regulation of cellular component movement	http://amigo.geneontology.org/amigo/term/GO:0051271	PPARG BCL2
0.0196656	1	21	108.957	GO:0002902 regulation of B cell apoptotic process	http://amigo.geneontology.org/amigo/term/GO:0002902	BCL2
0.0196656	1	21	108.957	GO:0045821 positive regulation of glycolytic process	http://amigo.geneontology.org/amigo/term/GO:0045821	HIF1A
0.0196656	1	21	108.957	GO:0051882 mitochondrial depolarization	http://amigo.geneontology.org/amigo/term/GO:0051882	BCL2
0.0196656	1	21	108.957	GO:0070242 thymocyte apoptotic process	http://amigo.geneontology.org/amigo/term/GO:0070242	HIF1A
0.0196656	1	21	108.957	GO:0072111 cell proliferation involved in kidney development	http://amigo.geneontology.org/amigo/term/GO:0072111	STAT1
0.0196656	1	21	108.957	GO:0072234 metanephric nephron tubule development	http://amigo.geneontology.org/amigo/term/GO:0072234	STAT1
0.0196656	1	21	108.957	GO:0097049 motor neuron apoptotic process	http://amigo.geneontology.org/amigo/term/GO:0097049	BCL2
0.0196656	1	21	108.957	GO:1903204 negative regulation of oxidative stress-induced neuron death	http://amigo.geneontology.org/amigo/term/GO:1903204	HIF1A
0.0196656	1	21	108.957	GO:2001026 regulation of endothelial cell chemotaxis	http://amigo.geneontology.org/amigo/term/GO:2001026	VEGFA
0.0197004	3	1054	6.51262	GO:0050776 regulation of immune response	http://amigo.geneontology.org/amigo/term/GO:0050776	ESR1 PPARG BCL2
0.0197648	2	341	13.4199	GO:0051607 defense response to virus	http://amigo.geneontology.org/amigo/term/GO:0051607	STAT1 BCL2
0.0198331	2	342	13.3807	GO:0007204 positive regulation of cytosolic calcium ion concentration	http://amigo.geneontology.org/amigo/term/GO:0007204	BCL2 ESR1
0.0198331	2	342	13.3807	GO:0140546 defense response to symbiont	http://amigo.geneontology.org/amigo/term/GO:0140546	STAT1 BCL2
0.0201251	2	345	13.2643	GO:0042063 gliogenesis	http://amigo.geneontology.org/amigo/term/GO:0042063	PPARG MMP14
0.0201251	2	345	13.2643	GO:0062012 regulation of small molecule metabolic process	http://amigo.geneontology.org/amigo/term/GO:0062012	PPARG HIF1A
0.0201934	2	346	13.226	GO:0071214 cellular response to abiotic stimulus	http://amigo.geneontology.org/amigo/term/GO:0071214	MMP2 MMP9
0.0201934	2	346	13.226	GO:0104004 cellular response to environmental stimulus	http://amigo.geneontology.org/amigo/term/GO:0104004	MMP2 MMP9
0.0202837	2	347	13.1879	GO:0018209 peptidyl-serine modification	http://amigo.geneontology.org/amigo/term/GO:0018209	VEGFA BCL2
0.0202869	1	22	104.005	GO:0030728 ovulation	http://amigo.geneontology.org/amigo/term/GO:0030728	MMP2
0.0202869	1	22	104.005	GO:0031290 retinal ganglion cell axon guidance	http://amigo.geneontology.org/amigo/term/GO:0031290	VEGFA
0.0202869	1	22	104.005	GO:0071379 cellular response to prostaglandin stimulus	http://amigo.geneontology.org/amigo/term/GO:0071379	PPARG
0.0202869	1	22	104.005	GO:0090050 positive regulation of cell migration involved in sprouting angiogenesis	http://amigo.geneontology.org/amigo/term/GO:0090050	VEGFA
0.0202869	1	22	104.005	GO:1900120 regulation of receptor binding	http://amigo.geneontology.org/amigo/term/GO:1900120	MMP9
0.0203817	3	1073	6.3973	GO:0032269 negative regulation of cellular protein metabolic process	http://amigo.geneontology.org/amigo/term/GO:0032269	VEGFA PPARG MMP9
0.0208451	1	23	99.4826	GO:0002070 epithelial cell maturation	http://amigo.geneontology.org/amigo/term/GO:0002070	HIF1A
0.0208451	1	23	99.4826	GO:0002320 lymphoid progenitor cell differentiation	http://amigo.geneontology.org/amigo/term/GO:0002320	BCL2
0.0208451	1	23	99.4826	GO:0002363 alpha-beta T cell lineage commitment	http://amigo.geneontology.org/amigo/term/GO:0002363	BCL2
0.0208451	1	23	99.4826	GO:0003299 muscle hypertrophy in response to stress	http://amigo.geneontology.org/amigo/term/GO:0003299	PPARG
0.0208451	1	23	99.4826	GO:0010523 negative regulation of calcium ion transport into cytosol	http://amigo.geneontology.org/amigo/term/GO:0010523	BCL2
0.0208451	1	23	99.4826	GO:0014887 cardiac muscle adaptation	http://amigo.geneontology.org/amigo/term/GO:0014887	PPARG
0.0208451	1	23	99.4826	GO:0014898 cardiac muscle hypertrophy in response to stress	http://amigo.geneontology.org/amigo/term/GO:0014898	PPARG
0.0208451	1	23	99.4826	GO:0035902 response to immobilization stress	http://amigo.geneontology.org/amigo/term/GO:0035902	PPARG
0.0208451	1	23	99.4826	GO:0036303 lymph vessel morphogenesis	http://amigo.geneontology.org/amigo/term/GO:0036303	VEGFA
0.0208451	1	23	99.4826	GO:0060444 branching involved in mammary gland duct morphogenesis	http://amigo.geneontology.org/amigo/term/GO:0060444	ESR1
0.0208451	1	23	99.4826	GO:0090189 regulation of branching involved in ureteric bud morphogenesis	http://amigo.geneontology.org/amigo/term/GO:0090189	VEGFA
0.0208451	1	23	99.4826	GO:1901550 regulation of endothelial cell development	http://amigo.geneontology.org/amigo/term/GO:1901550	VEGFA
0.0208451	1	23	99.4826	GO:1903140 regulation of establishment of endothelial barrier	http://amigo.geneontology.org/amigo/term/GO:1903140	VEGFA
0.0208451	1	23	99.4826	GO:1903429 regulation of cell maturation	http://amigo.geneontology.org/amigo/term/GO:1903429	BCL2
0.0208451	1	23	99.4826	GO:1903672 positive regulation of sprouting angiogenesis	http://amigo.geneontology.org/amigo/term/GO:1903672	VEGFA
0.0209221	2	357	12.8185	GO:0043010 camera-type eye development	http://amigo.geneontology.org/amigo/term/GO:0043010	HIF1A VEGFA
0.0214739	1	24	95.3375	GO:0002043 blood vessel endothelial cell proliferation involved in sprouting angiogenesis	http://amigo.geneontology.org/amigo/term/GO:0002043	VEGFA
0.0214739	1	24	95.3375	GO:0002053 positive regulation of mesenchymal cell proliferation	http://amigo.geneontology.org/amigo/term/GO:0002053	STAT1
0.0214739	1	24	95.3375	GO:0030502 negative regulation of bone mineralization	http://amigo.geneontology.org/amigo/term/GO:0030502	HIF1A
0.0214739	1	24	95.3375	GO:0034390 smooth muscle cell apoptotic process	http://amigo.geneontology.org/amigo/term/GO:0034390	PPARG
0.0214739	1	24	95.3375	GO:0034391 regulation of smooth muscle cell apoptotic process	http://amigo.geneontology.org/amigo/term/GO:0034391	PPARG
0.0214739	1	24	95.3375	GO:0035458 cellular response to interferon-beta	http://amigo.geneontology.org/amigo/term/GO:0035458	STAT1
0.0214739	1	24	95.3375	GO:0043369 CD4-positive or CD8-positive alpha-beta T cell lineage commitment	http://amigo.geneontology.org/amigo/term/GO:0043369	BCL2
0.0214739	1	24	95.3375	GO:0060391 positive regulation of SMAD protein signal transduction	http://amigo.geneontology.org/amigo/term/GO:0060391	PPARG
0.0214739	1	24	95.3375	GO:0072170 metanephric tubule development	http://amigo.geneontology.org/amigo/term/GO:0072170	STAT1
0.0214739	1	24	95.3375	GO:0072243 metanephric nephron epithelium development	http://amigo.geneontology.org/amigo/term/GO:0072243	STAT1
0.0214739	2	364	12.572	GO:1901214 regulation of neuron death	http://amigo.geneontology.org/amigo/term/GO:1901214	HIF1A BCL2
0.0218606	3	1119	6.13432	GO:0002684 positive regulation of immune system process	http://amigo.geneontology.org/amigo/term/GO:0002684	VEGFA MMP14 BCL2
0.0218606	1	25	91.524	GO:0006582 melanin metabolic process	http://amigo.geneontology.org/amigo/term/GO:0006582	BCL2
0.0218606	2	369	12.4016	GO:0009306 protein secretion	http://amigo.geneontology.org/amigo/term/GO:0009306	HIF1A PPARG
0.0218606	2	369	12.4016	GO:0010506 regulation of autophagy	http://amigo.geneontology.org/amigo/term/GO:0010506	BCL2 HIF1A
0.0218606	1	25	91.524	GO:0010623 programmed cell death involved in cell development	http://amigo.geneontology.org/amigo/term/GO:0010623	BCL2
0.0218606	1	25	91.524	GO:0010661 positive regulation of muscle cell apoptotic process	http://amigo.geneontology.org/amigo/term/GO:0010661	PPARG
0.0218606	1	25	91.524	GO:0014850 response to muscle activity	http://amigo.geneontology.org/amigo/term/GO:0014850	HIF1A
0.0218606	1	25	91.524	GO:0030730 sequestering of triglyceride	http://amigo.geneontology.org/amigo/term/GO:0030730	PPARG
0.0218606	1	25	91.524	GO:0031065 positive regulation of histone deacetylation	http://amigo.geneontology.org/amigo/term/GO:0031065	VEGFA
0.0218606	1	25	91.524	GO:0034695 response to prostaglandin E	http://amigo.geneontology.org/amigo/term/GO:0034695	PPARG
0.0218606	2	370	12.3681	GO:0035592 establishment of protein localization to extracellular region	http://amigo.geneontology.org/amigo/term/GO:0035592	HIF1A PPARG
0.0218606	2	369	12.4016	GO:0040013 negative regulation of locomotion	http://amigo.geneontology.org/amigo/term/GO:0040013	PPARG BCL2
0.0218606	1	25	91.524	GO:0046885 regulation of hormone biosynthetic process	http://amigo.geneontology.org/amigo/term/GO:0046885	HIF1A
0.0218606	2	368	12.4353	GO:0048545 response to steroid hormone	http://amigo.geneontology.org/amigo/term/GO:0048545	ESR1 BCL2
0.0218606	1	25	91.524	GO:0060065 uterus development	http://amigo.geneontology.org/amigo/term/GO:0060065	ESR1
0.0218606	1	25	91.524	GO:0060571 morphogenesis of an epithelial fold	http://amigo.geneontology.org/amigo/term/GO:0060571	HIF1A
0.0218606	1	25	91.524	GO:0060575 intestinal epithelial cell differentiation	http://amigo.geneontology.org/amigo/term/GO:0060575	HIF1A
0.0218606	1	25	91.524	GO:0072202 cell differentiation involved in metanephros development	http://amigo.geneontology.org/amigo/term/GO:0072202	STAT1
0.0218606	1	25	91.524	GO:0072273 metanephric nephron morphogenesis	http://amigo.geneontology.org/amigo/term/GO:0072273	STAT1
0.0218606	1	25	91.524	GO:1902254 negative regulation of intrinsic apoptotic signaling pathway by p53 class mediator	http://amigo.geneontology.org/amigo/term/GO:1902254	BCL2
0.0218606	1	25	91.524	GO:1904706 negative regulation of vascular associated smooth muscle cell proliferation	http://amigo.geneontology.org/amigo/term/GO:1904706	PPARG
0.0218606	1	25	91.524	GO:1904893 negative regulation of receptor signaling pathway via STAT	http://amigo.geneontology.org/amigo/term/GO:1904893	PPARG
0.0219158	3	1123	6.11247	GO:0007417 central nervous system development	http://amigo.geneontology.org/amigo/term/GO:0007417	HIF1A PPARG BCL2
0.0219807	4	2190	4.17918	GO:0006955 immune response	http://amigo.geneontology.org/amigo/term/GO:0006955	STAT1 ESR1 PPARG BCL2
0.0221468	2	375	12.2032	GO:1901653 cellular response to peptide	http://amigo.geneontology.org/amigo/term/GO:1901653	PPARG STAT1
0.022297	1	26	88.0038	GO:0001783 B cell apoptotic process	http://amigo.geneontology.org/amigo/term/GO:0001783	BCL2
0.022297	1	26	88.0038	GO:0030318 melanocyte differentiation	http://amigo.geneontology.org/amigo/term/GO:0030318	BCL2
0.022297	1	26	88.0038	GO:0032727 positive regulation of interferon-alpha production	http://amigo.geneontology.org/amigo/term/GO:0032727	STAT1
0.022297	1	26	88.0038	GO:0034104 negative regulation of tissue remodeling	http://amigo.geneontology.org/amigo/term/GO:0034104	PPARG
0.022297	1	26	88.0038	GO:0035357 peroxisome proliferator activated receptor signaling pathway	http://amigo.geneontology.org/amigo/term/GO:0035357	PPARG
0.022297	1	26	88.0038	GO:0035988 chondrocyte proliferation	http://amigo.geneontology.org/amigo/term/GO:0035988	MMP14
0.022297	1	26	88.0038	GO:0036010 protein localization to endosome	http://amigo.geneontology.org/amigo/term/GO:0036010	VEGFA
0.022297	1	26	88.0038	GO:0046716 muscle cell cellular homeostasis	http://amigo.geneontology.org/amigo/term/GO:0046716	HIF1A
0.022297	1	26	88.0038	GO:0048643 positive regulation of skeletal muscle tissue development	http://amigo.geneontology.org/amigo/term/GO:0048643	BCL2
0.022297	1	26	88.0038	GO:0048714 positive regulation of oligodendrocyte differentiation	http://amigo.geneontology.org/amigo/term/GO:0048714	PPARG
0.022297	2	377	12.1385	GO:0051480 regulation of cytosolic calcium ion concentration	http://amigo.geneontology.org/amigo/term/GO:0051480	BCL2 ESR1
0.022297	1	26	88.0038	GO:0051894 positive regulation of focal adhesion assembly	http://amigo.geneontology.org/amigo/term/GO:0051894	VEGFA
0.022297	2	377	12.1385	GO:0071692 protein localization to extracellular region	http://amigo.geneontology.org/amigo/term/GO:0071692	HIF1A PPARG
0.022297	1	26	88.0038	GO:0101023 vascular endothelial cell proliferation	http://amigo.geneontology.org/amigo/term/GO:0101023	PPARG
0.022297	1	26	88.0038	GO:1905562 regulation of vascular endothelial cell proliferation	http://amigo.geneontology.org/amigo/term/GO:1905562	PPARG
0.022297	1	26	88.0038	GO:2000209 regulation of anoikis	http://amigo.geneontology.org/amigo/term/GO:2000209	BCL2
0.0229655	1	27	84.7444	GO:0010954 positive regulation of protein processing	http://amigo.geneontology.org/amigo/term/GO:0010954	MMP14
0.0229655	1	27	84.7444	GO:0050927 positive regulation of positive chemotaxis	http://amigo.geneontology.org/amigo/term/GO:0050927	VEGFA
0.0229655	1	27	84.7444	GO:0051000 positive regulation of nitric-oxide synthase activity	http://amigo.geneontology.org/amigo/term/GO:0051000	HIF1A
0.0229655	2	386	11.8554	GO:0051098 regulation of binding	http://amigo.geneontology.org/amigo/term/GO:0051098	MMP9 PPARG

## Sheet: enrichment_GO-CC
Enrichment FDR	nGenes	Pathway Genes	Fold Enrichment	Pathway	URL	Genes
0.000135536	5	603	18.9726	GO:0030312 external encapsulating structure	http://amigo.geneontology.org/amigo/term/GO:0030312	MMP2 MMP9 MMP13 MMP14 VEGFA
0.000135536	5	602	19.0042	GO:0031012 extracellular matrix	http://amigo.geneontology.org/amigo/term/GO:0031012	MMP2 MMP9 MMP13 MMP14 VEGFA
0.00201999	4	553	16.5505	GO:0005667 transcription regulator complex	http://amigo.geneontology.org/amigo/term/GO:0005667	STAT1 PPARG HIF1A ESR1
0.00489945	3	280	24.5154	GO:0090575 RNA polymerase II transcription regulator complex	http://amigo.geneontology.org/amigo/term/GO:0090575	STAT1 PPARG HIF1A
0.00676545	2	65	70.4031	GO:0000791 euchromatin	http://amigo.geneontology.org/amigo/term/GO:0000791	ESR1 HIF1A
0.0279543	1	4	572.025	GO:0070721 ISGF3 complex	http://amigo.geneontology.org/amigo/term/GO:0070721	STAT1
0.0291974	4	1392	6.575	GO:0000785 chromatin	http://amigo.geneontology.org/amigo/term/GO:0000785	ESR1 HIF1A STAT1 PPARG
0.0325941	1	7	326.871	GO:0044352 pinosome	http://amigo.geneontology.org/amigo/term/GO:0044352	MMP14
0.0325941	1	7	326.871	GO:0044354 macropinosome	http://amigo.geneontology.org/amigo/term/GO:0044354	MMP14
0.0460612	1	11	208.009	GO:0097550 transcription preinitiation complex	http://amigo.geneontology.org/amigo/term/GO:0097550	ESR1
0.0697344	4	2003	4.56935	GO:0005694 chromosome	http://amigo.geneontology.org/amigo/term/GO:0005694	ESR1 HIF1A STAT1 PPARG
0.0869053	5	3577	3.19835	GO:0005615 extracellular space	http://amigo.geneontology.org/amigo/term/GO:0005615	MMP2 MMP9 VEGFA MMP14 MMP13
0.0869053	1	26	88.0038	GO:0046930 pore complex	http://amigo.geneontology.org/amigo/term/GO:0046930	BCL2
0.108634	2	453	10.102	GO:0062023 collagen-containing extracellular matrix	http://amigo.geneontology.org/amigo/term/GO:0062023	MMP2 MMP9
0.133025	1	48	47.6688	GO:0043209 myelin sheath	http://amigo.geneontology.org/amigo/term/GO:0043209	BCL2
0.140138	3	1489	4.61001	GO:0140513 nuclear protein-containing complex	http://amigo.geneontology.org/amigo/term/GO:0140513	STAT1 PPARG HIF1A
0.152494	1	70	32.6871	GO:0031093 platelet alpha granule lumen	http://amigo.geneontology.org/amigo/term/GO:0031093	VEGFA
0.152494	1	64	35.7516	GO:1904115 axon cytoplasm	http://amigo.geneontology.org/amigo/term/GO:1904115	HIF1A
0.152494	1	67	34.1507	GO:1904724 tertiary granule lumen	http://amigo.geneontology.org/amigo/term/GO:1904724	MMP9
0.153206	5	4581	2.49738	GO:0005654 nucleoplasm	http://amigo.geneontology.org/amigo/term/GO:0005654	HIF1A STAT1 PPARG BCL2 ESR1
0.153206	2	676	6.76953	GO:0030424 axon	http://amigo.geneontology.org/amigo/term/GO:0030424	HIF1A STAT1
0.155508	5	4673	2.44821	GO:0005576 extracellular region	http://amigo.geneontology.org/amigo/term/GO:0005576	MMP2 MMP9 VEGFA MMP13 MMP14
0.161332	1	90	25.4233	GO:0120111 neuron projection cytoplasm	http://amigo.geneontology.org/amigo/term/GO:0120111	HIF1A
0.164594	1	100	22.881	GO:0031091 platelet alpha granule	http://amigo.geneontology.org/amigo/term/GO:0031091	VEGFA
0.164594	2	770	5.94312	GO:0048471 perinuclear region of cytoplasm	http://amigo.geneontology.org/amigo/term/GO:0048471	STAT1 PPARG
0.168454	5	4973	2.30052	GO:0031981 nuclear lumen	http://amigo.geneontology.org/amigo/term/GO:0031981	HIF1A STAT1 PPARG BCL2 ESR1
0.17512	1	124	18.4524	GO:0005796 Golgi lumen	http://amigo.geneontology.org/amigo/term/GO:0005796	MMP14
0.17512	1	122	18.7549	GO:0042470 melanosome	http://amigo.geneontology.org/amigo/term/GO:0042470	MMP14
0.17512	1	122	18.7549	GO:0048770 pigment granule	http://amigo.geneontology.org/amigo/term/GO:0048770	MMP14
0.186943	2	926	4.9419	GO:0070161 anchoring junction	http://amigo.geneontology.org/amigo/term/GO:0070161	MMP14 VEGFA
0.186943	1	142	16.1134	GO:1904813 ficolin-1-rich granule lumen	http://amigo.geneontology.org/amigo/term/GO:1904813	MMP9
0.199411	2	987	4.63647	GO:0030141 secretory granule	http://amigo.geneontology.org/amigo/term/GO:0030141	VEGFA MMP9

## Sheet: enrichment_GO-MF
Enrichment FDR	nGenes	Pathway Genes	Fold Enrichment	Pathway	URL	Genes
1.41753e-05	4	120	76.27	GO:0001221 transcription coregulator binding	http://amigo.geneontology.org/amigo/term/GO:0001221	ESR1 HIF1A STAT1 PPARG
1.41753e-05	4	126	72.6381	GO:0004222 metalloendopeptidase activity	http://amigo.geneontology.org/amigo/term/GO:0004222	MMP2 MMP9 MMP13 MMP14
1.90324e-05	4	150	61.016	GO:0016922 nuclear receptor binding	http://amigo.geneontology.org/amigo/term/GO:0016922	PPARG ESR1 HIF1A STAT1
2.64302e-05	3	42	163.436	GO:0001223 transcription coactivator binding	http://amigo.geneontology.org/amigo/term/GO:0001223	ESR1 HIF1A STAT1
2.64302e-05	4	208	44.0019	GO:0004252 serine-type endopeptidase activity	http://amigo.geneontology.org/amigo/term/GO:0004252	MMP2 MMP9 MMP13 MMP14
2.64302e-05	4	204	44.8647	GO:0008237 metallopeptidase activity	http://amigo.geneontology.org/amigo/term/GO:0008237	MMP2 MMP9 MMP13 MMP14
2.64302e-05	6	947	14.4969	GO:0008270 zinc ion binding	http://amigo.geneontology.org/amigo/term/GO:0008270	PPARG MMP13 MMP2 ESR1 MMP9 MMP14
2.64302e-05	5	518	22.0859	GO:0140297 DNA-binding transcription factor binding	http://amigo.geneontology.org/amigo/term/GO:0140297	PPARG ESR1 HIF1A STAT1 BCL2
3.2022e-05	4	227	40.3189	GO:0008236 serine-type peptidase activity	http://amigo.geneontology.org/amigo/term/GO:0008236	MMP2 MMP9 MMP13 MMP14
3.2022e-05	4	231	39.6208	GO:0017171 serine hydrolase activity	http://amigo.geneontology.org/amigo/term/GO:0017171	MMP2 MMP9 MMP13 MMP14
5.38887e-05	5	639	17.9038	GO:0008134 transcription factor binding	http://amigo.geneontology.org/amigo/term/GO:0008134	PPARG ESR1 HIF1A STAT1 BCL2
5.92247e-05	6	1247	11.0093	GO:0046914 transition metal ion binding	http://amigo.geneontology.org/amigo/term/GO:0046914	PPARG MMP13 MMP2 ESR1 MMP9 MMP14
0.000178423	4	381	24.022	GO:0061629 RNA polymerase II-specific DNA-binding transcription factor binding	http://amigo.geneontology.org/amigo/term/GO:0061629	PPARG ESR1 HIF1A STAT1
0.000469783	4	497	18.4153	GO:0004175 endopeptidase activity	http://amigo.geneontology.org/amigo/term/GO:0004175	MMP2 MMP9 MMP13 MMP14
0.000473195	3	168	40.8589	GO:0019903 protein phosphatase binding	http://amigo.geneontology.org/amigo/term/GO:0019903	STAT1 PPARG BCL2
0.000837558	2	33	138.673	GO:0001968 fibronectin binding	http://amigo.geneontology.org/amigo/term/GO:0001968	VEGFA MMP2
0.000837558	2	33	138.673	GO:0051721 protein phosphatase 2A binding	http://amigo.geneontology.org/amigo/term/GO:0051721	STAT1 BCL2
0.000890599	3	221	31.0602	GO:0019902 phosphatase binding	http://amigo.geneontology.org/amigo/term/GO:0019902	STAT1 PPARG BCL2
0.00120296	4	694	13.1879	GO:0008233 peptidase activity	http://amigo.geneontology.org/amigo/term/GO:0008233	MMP2 MMP9 MMP13 MMP14
0.00120296	2	42	108.957	GO:0030331 nuclear estrogen receptor binding	http://amigo.geneontology.org/amigo/term/GO:0030331	PPARG ESR1
0.00125371	6	2342	5.86191	GO:0042802 identical protein binding	http://amigo.geneontology.org/amigo/term/GO:0042802	BCL2 STAT1 ESR1 MMP9 VEGFA PPARG
0.00143613	2	49	93.3918	GO:0070888 E-box binding	http://amigo.geneontology.org/amigo/term/GO:0070888	HIF1A PPARG
0.00154782	2	52	88.0038	GO:0001222 transcription corepressor binding	http://amigo.geneontology.org/amigo/term/GO:0001222	ESR1 STAT1
0.00171195	2	57	80.2842	GO:0004879 nuclear receptor activity	http://amigo.geneontology.org/amigo/term/GO:0004879	ESR1 PPARG
0.00171195	2	57	80.2842	GO:0098531 ligand-activated transcription factor activity	http://amigo.geneontology.org/amigo/term/GO:0098531	ESR1 PPARG
0.00255265	3	358	19.174	GO:0044389 ubiquitin-like protein ligase binding	http://amigo.geneontology.org/amigo/term/GO:0044389	HIF1A STAT1 BCL2
0.00274458	2	75	61.016	GO:0005518 collagen binding	http://amigo.geneontology.org/amigo/term/GO:0005518	MMP13 MMP9
0.0027776	5	1765	6.48187	GO:0043565 sequence-specific DNA binding	http://amigo.geneontology.org/amigo/term/GO:0043565	ESR1 HIF1A STAT1 PPARG BCL2
0.0058211	4	1157	7.91046	GO:0046983 protein dimerization activity	http://amigo.geneontology.org/amigo/term/GO:0046983	BCL2 STAT1 HIF1A VEGFA
0.00667991	1	3	762.7	GO:0030284 nuclear estrogen receptor activity	http://amigo.geneontology.org/amigo/term/GO:0030284	ESR1
0.00667991	1	3	762.7	GO:0043183 vascular endothelial growth factor receptor 1 binding	http://amigo.geneontology.org/amigo/term/GO:0043183	VEGFA
0.00703996	4	1258	7.27536	GO:0000978 RNA polymerase II cis-regulatory region sequence-specific DNA binding	http://amigo.geneontology.org/amigo/term/GO:0000978	ESR1 STAT1 PPARG HIF1A
0.00703996	5	2237	5.11422	GO:0019899 enzyme binding	http://amigo.geneontology.org/amigo/term/GO:0019899	ESR1 BCL2 HIF1A STAT1 PPARG
0.0072032	4	1278	7.1615	GO:0000987 cis-regulatory region sequence-specific DNA binding	http://amigo.geneontology.org/amigo/term/GO:0000987	ESR1 STAT1 PPARG HIF1A
0.00766802	1	4	572.025	GO:0034056 estrogen response element binding	http://amigo.geneontology.org/amigo/term/GO:0034056	ESR1
0.00766802	1	4	572.025	GO:0050692 DNA binding domain binding	http://amigo.geneontology.org/amigo/term/GO:0050692	PPARG
0.00897935	1	5	457.62	GO:0001093 TFIIB-class transcription factor binding	http://amigo.geneontology.org/amigo/term/GO:0001093	ESR1
0.00897935	3	636	10.7929	GO:0003682 chromatin binding	http://amigo.geneontology.org/amigo/term/GO:0003682	ESR1 STAT1 PPARG
0.00897935	1	5	457.62	GO:0038191 neuropilin binding	http://amigo.geneontology.org/amigo/term/GO:0038191	VEGFA
0.00962582	4	1444	6.33823	GO:0000981 DNA-binding transcription factor activity RNA polymerase II-specific	http://amigo.geneontology.org/amigo/term/GO:0000981	ESR1 HIF1A STAT1 PPARG
0.00962582	1	6	381.35	GO:0050543 icosatetraenoic acid binding	http://amigo.geneontology.org/amigo/term/GO:0050543	PPARG
0.00962582	1	6	381.35	GO:0050544 arachidonic acid binding	http://amigo.geneontology.org/amigo/term/GO:0050544	PPARG
0.00962582	1	6	381.35	GO:0051434 BH3 domain binding	http://amigo.geneontology.org/amigo/term/GO:0051434	BCL2
0.009875	4	1492	6.13432	GO:0000977 RNA polymerase II transcription regulatory region sequence-specific DNA binding	http://amigo.geneontology.org/amigo/term/GO:0000977	ESR1 HIF1A STAT1 PPARG
0.00999283	4	1506	6.07729	GO:0003700 DNA-binding transcription factor activity	http://amigo.geneontology.org/amigo/term/GO:0003700	ESR1 HIF1A STAT1 PPARG
0.0100583	1	7	326.871	GO:0030235 nitric-oxide synthase regulator activity	http://amigo.geneontology.org/amigo/term/GO:0030235	ESR1
0.0100583	1	7	326.871	GO:0050542 icosanoid binding	http://amigo.geneontology.org/amigo/term/GO:0050542	PPARG
0.0100583	1	7	326.871	GO:0050693 LBD domain binding	http://amigo.geneontology.org/amigo/term/GO:0050693	PPARG
0.0107599	4	1597	5.731	GO:0000976 transcription cis-regulatory region binding	http://amigo.geneontology.org/amigo/term/GO:0000976	ESR1 HIF1A STAT1 PPARG
0.0107599	4	1599	5.72383	GO:0001067 transcription regulatory region nucleic acid binding	http://amigo.geneontology.org/amigo/term/GO:0001067	ESR1 HIF1A STAT1 PPARG
0.0107599	5	2707	4.22627	GO:0003677 DNA binding	http://amigo.geneontology.org/amigo/term/GO:0003677	ESR1 HIF1A STAT1 PPARG BCL2
0.0107599	3	748	9.17687	GO:0019904 protein domain specific binding	http://amigo.geneontology.org/amigo/term/GO:0019904	PPARG HIF1A BCL2
0.0107599	3	755	9.09179	GO:0042803 protein homodimerization activity	http://amigo.geneontology.org/amigo/term/GO:0042803	BCL2 STAT1 VEGFA
0.0114907	1	9	254.233	GO:0051400 BH domain binding	http://amigo.geneontology.org/amigo/term/GO:0051400	BCL2
0.0115707	4	1656	5.52681	GO:1990837 sequence-specific double-stranded DNA binding	http://amigo.geneontology.org/amigo/term/GO:1990837	ESR1 HIF1A STAT1 PPARG
0.0123091	1	10	228.81	GO:0004955 prostaglandin receptor activity	http://amigo.geneontology.org/amigo/term/GO:0004955	PPARG
0.0126348	1	11	208.009	GO:0004954 prostanoid receptor activity	http://amigo.geneontology.org/amigo/term/GO:0004954	PPARG
0.0126348	1	11	208.009	GO:0043184 vascular endothelial growth factor receptor 2 binding	http://amigo.geneontology.org/amigo/term/GO:0043184	VEGFA
0.0126348	1	11	208.009	GO:0070513 death domain binding	http://amigo.geneontology.org/amigo/term/GO:0070513	BCL2
0.0126348	1	11	208.009	GO:0097677 STAT family protein binding	http://amigo.geneontology.org/amigo/term/GO:0097677	PPARG
0.0133362	4	1776	5.15338	GO:0003690 double-stranded DNA binding	http://amigo.geneontology.org/amigo/term/GO:0003690	ESR1 HIF1A STAT1 PPARG
0.0133362	1	12	190.675	GO:0031730 CCR5 chemokine receptor binding	http://amigo.geneontology.org/amigo/term/GO:0031730	STAT1
0.0153059	1	14	163.436	GO:0005161 platelet-derived growth factor receptor binding	http://amigo.geneontology.org/amigo/term/GO:0005161	VEGFA
0.0158915	1	15	152.54	GO:0036041 long-chain fatty acid binding	http://amigo.geneontology.org/amigo/term/GO:0036041	PPARG
0.0158915	1	15	152.54	GO:0046965 nuclear retinoid X receptor binding	http://amigo.geneontology.org/amigo/term/GO:0046965	PPARG
0.0164417	1	16	143.006	GO:0005172 vascular endothelial growth factor receptor binding	http://amigo.geneontology.org/amigo/term/GO:0005172	VEGFA
0.0164417	6	4647	2.95429	GO:0046872 metal ion binding	http://amigo.geneontology.org/amigo/term/GO:0046872	PPARG MMP13 MMP2 ESR1 MMP9 MMP14
0.017209	1	17	134.594	GO:0004953 icosanoid receptor activity	http://amigo.geneontology.org/amigo/term/GO:0004953	PPARG
0.0174056	6	4737	2.89816	GO:0043169 cation binding	http://amigo.geneontology.org/amigo/term/GO:0043169	PPARG MMP13 MMP2 ESR1 MMP9 MMP14
0.0192393	1	20	114.405	GO:0000979 RNA polymerase II core promoter sequence-specific DNA binding	http://amigo.geneontology.org/amigo/term/GO:0000979	STAT1
0.0192393	2	330	13.8673	GO:0005126 cytokine receptor binding	http://amigo.geneontology.org/amigo/term/GO:0005126	VEGFA STAT1
0.0192393	4	2056	4.45156	GO:0140110 transcription regulator activity	http://amigo.geneontology.org/amigo/term/GO:0140110	ESR1 HIF1A STAT1 PPARG
0.0198177	2	340	13.4594	GO:0031625 ubiquitin protein ligase binding	http://amigo.geneontology.org/amigo/term/GO:0031625	HIF1A BCL2
0.0222945	1	24	95.3375	GO:0035035 histone acetyltransferase binding	http://amigo.geneontology.org/amigo/term/GO:0035035	STAT1
0.0226078	2	371	12.3348	GO:0046982 protein heterodimerization activity	http://amigo.geneontology.org/amigo/term/GO:0046982	BCL2 HIF1A
0.0226078	1	25	91.524	GO:0070412 R-SMAD binding	http://amigo.geneontology.org/amigo/term/GO:0070412	PPARG
0.0226148	1	26	88.0038	GO:0001091 RNA polymerase II general transcription initiation factor binding	http://amigo.geneontology.org/amigo/term/GO:0001091	ESR1
0.0226148	1	26	88.0038	GO:0042974 nuclear retinoic acid receptor binding	http://amigo.geneontology.org/amigo/term/GO:0042974	PPARG
0.0226148	1	26	88.0038	GO:0070006 metalloaminopeptidase activity	http://amigo.geneontology.org/amigo/term/GO:0070006	MMP14
0.0231865	1	27	84.7444	GO:0017025 TBP-class protein binding	http://amigo.geneontology.org/amigo/term/GO:0017025	ESR1
0.0251196	1	30	76.27	GO:0003707 nuclear steroid receptor activity	http://amigo.geneontology.org/amigo/term/GO:0003707	ESR1
0.0251196	1	30	76.27	GO:0051393 alpha-actinin binding	http://amigo.geneontology.org/amigo/term/GO:0051393	PPARG
0.0281038	1	34	67.2971	GO:0016248 channel inhibitor activity	http://amigo.geneontology.org/amigo/term/GO:0016248	BCL2
0.0310119	1	38	60.2132	GO:0004177 aminopeptidase activity	http://amigo.geneontology.org/amigo/term/GO:0004177	MMP14
0.0314473	1	39	58.6692	GO:0042805 actinin binding	http://amigo.geneontology.org/amigo/term/GO:0042805	PPARG
0.0331198	2	485	9.43546	GO:0001228 DNA-binding transcription activator activity RNA polymerase II-specific	http://amigo.geneontology.org/amigo/term/GO:0001228	ESR1 HIF1A
0.0332509	2	489	9.35828	GO:0001216 DNA-binding transcription activator activity	http://amigo.geneontology.org/amigo/term/GO:0001216	ESR1 HIF1A
0.0345995	4	2577	3.55157	GO:0140096 catalytic activity acting on a protein	http://amigo.geneontology.org/amigo/term/GO:0140096	MMP2 MMP9 MMP13 MMP14
0.0346138	1	45	50.8467	GO:0001046 core promoter sequence-specific DNA binding	http://amigo.geneontology.org/amigo/term/GO:0001046	STAT1
0.0364329	1	49	46.6959	GO:0005504 fatty acid binding	http://amigo.geneontology.org/amigo/term/GO:0005504	PPARG
0.0364329	4	2649	3.45504	GO:0016787 hydrolase activity	http://amigo.geneontology.org/amigo/term/GO:0016787	MMP2 MMP9 MMP13 MMP14
0.0364329	1	49	46.6959	GO:0051879 Hsp90 protein binding	http://amigo.geneontology.org/amigo/term/GO:0051879	HIF1A
0.0374975	1	51	44.8647	GO:0042056 chemoattractant activity	http://amigo.geneontology.org/amigo/term/GO:0042056	VEGFA
0.0378186	1	52	44.0019	GO:0005164 tumor necrosis factor receptor binding	http://amigo.geneontology.org/amigo/term/GO:0005164	STAT1
0.0380205	3	1477	4.64746	GO:0044877 protein-containing complex binding	http://amigo.geneontology.org/amigo/term/GO:0044877	MMP13 MMP14 MMP9
0.0398479	1	56	40.8589	GO:0050840 extracellular matrix binding	http://amigo.geneontology.org/amigo/term/GO:0050840	VEGFA
0.0401334	1	57	40.1421	GO:0140296 general transcription initiation factor binding	http://amigo.geneontology.org/amigo/term/GO:0140296	ESR1
0.0423027	1	62	36.9048	GO:0001098 basal transcription machinery binding	http://amigo.geneontology.org/amigo/term/GO:0001098	ESR1
0.0423027	1	62	36.9048	GO:0001099 basal RNA polymerase II transcription machinery binding	http://amigo.geneontology.org/amigo/term/GO:0001099	ESR1
0.0423027	2	594	7.70404	GO:0050839 cell adhesion molecule binding	http://amigo.geneontology.org/amigo/term/GO:0050839	STAT1 MMP14
0.0437115	5	4400	2.60011	GO:0003676 nucleic acid binding	http://amigo.geneontology.org/amigo/term/GO:0003676	ESR1 HIF1A STAT1 PPARG BCL2
0.0441143	1	66	34.6682	GO:0140678 molecular function inhibitor activity	http://amigo.geneontology.org/amigo/term/GO:0140678	BCL2
0.0449922	1	68	33.6485	GO:0008235 metalloexopeptidase activity	http://amigo.geneontology.org/amigo/term/GO:0008235	MMP14
0.045206	1	69	33.1609	GO:0032813 tumor necrosis factor receptor superfamily binding	http://amigo.geneontology.org/amigo/term/GO:0032813	STAT1
0.0454155	1	70	32.6871	GO:1990841 promoter-specific chromatin binding	http://amigo.geneontology.org/amigo/term/GO:1990841	STAT1
0.0462542	1	72	31.7792	GO:0043621 protein self-association	http://amigo.geneontology.org/amigo/term/GO:0043621	PPARG
0.0470763	1	74	30.9203	GO:0048020 CCR chemokine receptor binding	http://amigo.geneontology.org/amigo/term/GO:0048020	STAT1
0.0500224	3	1728	3.9724	GO:0005102 signaling receptor binding	http://amigo.geneontology.org/amigo/term/GO:0005102	VEGFA STAT1 MMP14
0.0500224	1	80	28.6013	GO:0046332 SMAD binding	http://amigo.geneontology.org/amigo/term/GO:0046332	PPARG
0.0502069	1	82	27.9037	GO:0002039 p53 binding	http://amigo.geneontology.org/amigo/term/GO:0002039	HIF1A
0.0502069	1	82	27.9037	GO:0033293 monocarboxylic acid binding	http://amigo.geneontology.org/amigo/term/GO:0033293	PPARG
0.0547399	1	92	24.8707	GO:0008013 beta-catenin binding	http://amigo.geneontology.org/amigo/term/GO:0008013	ESR1
0.0547399	2	739	6.19242	GO:0019901 protein kinase binding	http://amigo.geneontology.org/amigo/term/GO:0019901	ESR1 HIF1A
0.0547399	1	92	24.8707	GO:0051117 ATPase binding	http://amigo.geneontology.org/amigo/term/GO:0051117	ESR1
0.0583824	1	100	22.881	GO:0008238 exopeptidase activity	http://amigo.geneontology.org/amigo/term/GO:0008238	MMP14
0.0583824	1	100	22.881	GO:0042379 chemokine receptor binding	http://amigo.geneontology.org/amigo/term/GO:0042379	STAT1
0.0618504	1	107	21.3841	GO:0005496 steroid binding	http://amigo.geneontology.org/amigo/term/GO:0005496	ESR1
0.0644269	2	824	5.55364	GO:0019900 kinase binding	http://amigo.geneontology.org/amigo/term/GO:0019900	ESR1 HIF1A
0.0662867	2	841	5.44138	GO:0008289 lipid binding	http://amigo.geneontology.org/amigo/term/GO:0008289	ESR1 PPARG
0.0756686	1	135	16.9489	GO:0042826 histone deacetylase binding	http://amigo.geneontology.org/amigo/term/GO:0042826	HIF1A
0.0793659	1	143	16.0007	GO:0070851 growth factor receptor binding	http://amigo.geneontology.org/amigo/term/GO:0070851	VEGFA
0.0801965	1	147	15.5653	GO:0016247 channel regulator activity	http://amigo.geneontology.org/amigo/term/GO:0016247	BCL2
0.0801965	3	2176	3.15455	GO:0098772 molecular function regulator activity	http://amigo.geneontology.org/amigo/term/GO:0098772	VEGFA BCL2 ESR1
0.0806005	1	149	15.3564	GO:0031072 heat shock protein binding	http://amigo.geneontology.org/amigo/term/GO:0031072	HIF1A
0.0809973	1	151	15.153	GO:0043177 organic acid binding	http://amigo.geneontology.org/amigo/term/GO:0043177	PPARG
0.0855085	1	161	14.2118	GO:0002020 protease binding	http://amigo.geneontology.org/amigo/term/GO:0002020	BCL2
0.0863653	1	164	13.9518	GO:0005178 integrin binding	http://amigo.geneontology.org/amigo/term/GO:0005178	MMP14
0.0867017	1	166	13.7837	GO:0008083 growth factor activity	http://amigo.geneontology.org/amigo/term/GO:0008083	VEGFA
0.091034	1	176	13.0006	GO:0031406 carboxylic acid binding	http://amigo.geneontology.org/amigo/term/GO:0031406	PPARG
0.09676	1	189	12.1063	GO:0008201 heparin binding	http://amigo.geneontology.org/amigo/term/GO:0008201	VEGFA
0.102853	1	203	11.2714	GO:0008022 protein C-terminus binding	http://amigo.geneontology.org/amigo/term/GO:0008022	PPARG
0.128817	1	259	8.83436	GO:0005539 glycosaminoglycan binding	http://amigo.geneontology.org/amigo/term/GO:0005539	VEGFA
0.132059	1	268	8.53769	GO:0042393 histone binding	http://amigo.geneontology.org/amigo/term/GO:0042393	STAT1
0.138928	1	285	8.02842	GO:1901681 sulfur compound binding	http://amigo.geneontology.org/amigo/term/GO:1901681	VEGFA
0.140181	1	290	7.89	GO:0005125 cytokine activity	http://amigo.geneontology.org/amigo/term/GO:0005125	VEGFA
0.158453	1	333	6.87117	GO:0001664 G protein-coupled receptor binding	http://amigo.geneontology.org/amigo/term/GO:0001664	STAT1
0.162146	1	344	6.65145	GO:0001227 DNA-binding transcription repressor activity RNA polymerase II-specific	http://amigo.geneontology.org/amigo/term/GO:0001227	PPARG
0.162716	1	348	6.575	GO:0001217 DNA-binding transcription repressor activity	http://amigo.geneontology.org/amigo/term/GO:0001217	PPARG
0.164571	1	355	6.44535	GO:0045296 cadherin binding	http://amigo.geneontology.org/amigo/term/GO:0045296	STAT1
0.18335	1	402	5.69179	GO:0042277 peptide binding	http://amigo.geneontology.org/amigo/term/GO:0042277	PPARG

## Sheet: enrichment_Reactome
Enrichment FDR	nGenes	Pathway Genes	Fold Enrichment	Pathway	URL	Genes
8.02883e-10	6	128	107.255	R-HSA-6785807 Interleukin-4 and Interleukin-13 signaling	HTTPS://REACTOME.ORG/PATHWAYBROWSER/#/R-HSA-6785807	MMP2 HIF1A MMP9 VEGFA STAT1 BCL2
8.62545e-08	4	37	247.362	R-HSA-1592389 Activation of Matrix Metalloproteinases	HTTPS://REACTOME.ORG/PATHWAYBROWSER/#/R-HSA-1592389	MMP2 MMP9 MMP13 MMP14
8.89167e-07	4	72	127.117	R-HSA-1442490 Collagen degradation	HTTPS://REACTOME.ORG/PATHWAYBROWSER/#/R-HSA-1442490	MMP2 MMP9 MMP13 MMP14
9.23462e-07	4	78	117.338	R-HSA-9009391 Extra-nuclear estrogen signaling	HTTPS://REACTOME.ORG/PATHWAYBROWSER/#/R-HSA-9009391	MMP2 ESR1 MMP9 BCL2
1.06151e-06	6	552	24.8707	R-HSA-449147 Signaling by Interleukins	HTTPS://REACTOME.ORG/PATHWAYBROWSER/#/R-HSA-449147	MMP2 HIF1A MMP9 VEGFA STAT1 BCL2
8.38486e-06	4	149	61.4255	R-HSA-1474228 Degradation of the extracellular matrix	HTTPS://REACTOME.ORG/PATHWAYBROWSER/#/R-HSA-1474228	MMP2 MMP9 MMP13 MMP14
1.72881e-05	6	937	14.6517	R-HSA-1280215 Cytokine Signaling in Immune system	HTTPS://REACTOME.ORG/PATHWAYBROWSER/#/R-HSA-1280215	MMP2 HIF1A MMP9 VEGFA STAT1 BCL2
3.10535e-05	8	2872	6.37354	R-HSA-162582 Signal Transduction	HTTPS://REACTOME.ORG/PATHWAYBROWSER/#/R-HSA-162582	MMP2 ESR1 HIF1A MMP9 VEGFA STAT1 PPARG BCL2
3.10535e-05	4	233	39.2807	R-HSA-8939211 ESR-mediated signaling	HTTPS://REACTOME.ORG/PATHWAYBROWSER/#/R-HSA-8939211	MMP2 ESR1 MMP9 BCL2
3.10535e-05	5	549	20.8388	R-HSA-9006934 Signaling by Receptor Tyrosine Kinases	HTTPS://REACTOME.ORG/PATHWAYBROWSER/#/R-HSA-9006934	ESR1 HIF1A MMP9 VEGFA STAT1
9.57667e-05	4	327	27.989	R-HSA-9006931 Signaling by Nuclear Receptors	HTTPS://REACTOME.ORG/PATHWAYBROWSER/#/R-HSA-9006931	MMP2 ESR1 MMP9 BCL2
9.57667e-05	4	327	27.989	R-HSA-1474244 Extracellular matrix organization	HTTPS://REACTOME.ORG/PATHWAYBROWSER/#/R-HSA-1474244	MMP2 MMP9 MMP13 MMP14
0.00010379	2	11	416.018	R-HSA-1234158 Regulation of gene expression by Hypoxia-inducible Factor	HTTPS://REACTOME.ORG/PATHWAYBROWSER/#/R-HSA-1234158	HIF1A VEGFA
0.00018382	2	15	305.08	R-HSA-8866910 TFAP2 AP-2 family regulates transcription of growth factors and their receptors	HTTPS://REACTOME.ORG/PATHWAYBROWSER/#/R-HSA-8866910	ESR1 VEGFA
0.000276027	3	145	47.34	R-HSA-8878166 Transcriptional regulation by RUNX2	HTTPS://REACTOME.ORG/PATHWAYBROWSER/#/R-HSA-8878166	ESR1 STAT1 MMP13
0.000664021	2	30	152.54	R-HSA-4090294 SUMOylation of intracellular receptors	HTTPS://REACTOME.ORG/PATHWAYBROWSER/#/R-HSA-4090294	ESR1 PPARG
0.00100811	2	38	120.426	R-HSA-8864260 Transcriptional regulation by the AP-2 TFAP2 family of transcription factors	HTTPS://REACTOME.ORG/PATHWAYBROWSER/#/R-HSA-8864260	ESR1 VEGFA
0.00124948	5	1385	8.26029	R-HSA-212436 Generic Transcription Pathway	HTTPS://REACTOME.ORG/PATHWAYBROWSER/#/R-HSA-212436	ESR1 VEGFA STAT1 PPARG MMP13
0.0013255	2	46	99.4826	R-HSA-1433557 Signaling by SCF-KIT	HTTPS://REACTOME.ORG/PATHWAYBROWSER/#/R-HSA-1433557	MMP9 STAT1
0.00161101	2	52	88.0038	R-HSA-3928665 EPH-ephrin mediated repulsion of cells	HTTPS://REACTOME.ORG/PATHWAYBROWSER/#/R-HSA-3928665	MMP2 MMP9
0.00167831	5	1523	7.51182	R-HSA-73857 RNA Polymerase II Transcription	HTTPS://REACTOME.ORG/PATHWAYBROWSER/#/R-HSA-73857	ESR1 VEGFA STAT1 PPARG MMP13
0.00182317	2	58	78.9	R-HSA-383280 Nuclear Receptor transcription pathway	HTTPS://REACTOME.ORG/PATHWAYBROWSER/#/R-HSA-383280	ESR1 PPARG
0.00221689	6	2707	5.07152	R-HSA-168256 Immune System	HTTPS://REACTOME.ORG/PATHWAYBROWSER/#/R-HSA-168256	MMP2 HIF1A MMP9 VEGFA STAT1 BCL2
0.00221689	5	1677	6.822	R-HSA-74160 Gene expression Transcription	HTTPS://REACTOME.ORG/PATHWAYBROWSER/#/R-HSA-74160	ESR1 VEGFA STAT1 PPARG MMP13
0.00221689	2	66	69.3364	R-HSA-2022090 Assembly of collagen fibrils and other multimeric structures	HTTPS://REACTOME.ORG/PATHWAYBROWSER/#/R-HSA-2022090	MMP9 MMP13
0.00378177	2	95	48.1705	R-HSA-1234174 Cellular response to hypoxia	HTTPS://REACTOME.ORG/PATHWAYBROWSER/#/R-HSA-1234174	HIF1A VEGFA
0.00378177	2	95	48.1705	R-HSA-2682334 EPH-Ephrin signaling	HTTPS://REACTOME.ORG/PATHWAYBROWSER/#/R-HSA-2682334	MMP2 MMP9
0.00378177	2	94	48.683	R-HSA-8939902 Regulation of RUNX2 expression and activity	HTTPS://REACTOME.ORG/PATHWAYBROWSER/#/R-HSA-8939902	ESR1 STAT1
0.00378177	2	96	47.6688	R-HSA-1474290 Collagen formation	HTTPS://REACTOME.ORG/PATHWAYBROWSER/#/R-HSA-1474290	MMP9 MMP13
0.00975752	2	159	28.7811	R-HSA-9018519 Estrogen-dependent gene expression	HTTPS://REACTOME.ORG/PATHWAYBROWSER/#/R-HSA-9018519	ESR1 BCL2
0.00975752	1	5	457.62	R-HSA-9022707 MECP2 regulates transcription factors	HTTPS://REACTOME.ORG/PATHWAYBROWSER/#/R-HSA-9022707	PPARG
0.00975752	1	5	457.62	R-HSA-8849473 PTK6 Expression	HTTPS://REACTOME.ORG/PATHWAYBROWSER/#/R-HSA-8849473	HIF1A
0.0110181	1	6	381.35	R-HSA-8939256 RUNX1 regulates transcription of genes involved in WNT signaling	HTTPS://REACTOME.ORG/PATHWAYBROWSER/#/R-HSA-8939256	ESR1
0.0110181	1	6	381.35	R-HSA-8931987 RUNX1 regulates estrogen receptor mediated transcription	HTTPS://REACTOME.ORG/PATHWAYBROWSER/#/R-HSA-8931987	ESR1
0.0124847	1	7	326.871	R-HSA-8857538 PTK6 promotes HIF1A stabilization	HTTPS://REACTOME.ORG/PATHWAYBROWSER/#/R-HSA-8857538	HIF1A
0.0130603	2	211	21.6882	R-HSA-2990846 SUMOylation	HTTPS://REACTOME.ORG/PATHWAYBROWSER/#/R-HSA-2990846	ESR1 PPARG
0.0130603	2	205	22.3229	R-HSA-3108232 SUMO E3 ligases SUMOylate target proteins	HTTPS://REACTOME.ORG/PATHWAYBROWSER/#/R-HSA-3108232	ESR1 PPARG
0.0130603	1	9	254.233	R-HSA-111453 BH3-only proteins associate with and inactivate anti-apoptotic BCL-2 members	HTTPS://REACTOME.ORG/PATHWAYBROWSER/#/R-HSA-111453	BCL2
0.0130603	1	8	286.012	R-HSA-194313 VEGF ligand-receptor interactions	HTTPS://REACTOME.ORG/PATHWAYBROWSER/#/R-HSA-194313	VEGFA
0.0130603	1	8	286.012	R-HSA-195399 VEGF binds to VEGFR leading to receptor dimerization	HTTPS://REACTOME.ORG/PATHWAYBROWSER/#/R-HSA-195399	VEGFA
0.0130603	1	9	254.233	R-HSA-8941332 RUNX2 regulates genes involved in cell migration	HTTPS://REACTOME.ORG/PATHWAYBROWSER/#/R-HSA-8941332	MMP13
0.0130603	1	9	254.233	R-HSA-844455 The NLRP1 inflammasome	HTTPS://REACTOME.ORG/PATHWAYBROWSER/#/R-HSA-844455	BCL2
0.0130603	1	9	254.233	R-HSA-8985947 Interleukin-9 signaling	HTTPS://REACTOME.ORG/PATHWAYBROWSER/#/R-HSA-8985947	STAT1
0.0138637	1	10	228.81	R-HSA-9701898 STAT3 nuclear events downstream of ALK signaling	HTTPS://REACTOME.ORG/PATHWAYBROWSER/#/R-HSA-9701898	HIF1A
0.0138637	1	10	228.81	R-HSA-9020958 Interleukin-21 signaling	HTTPS://REACTOME.ORG/PATHWAYBROWSER/#/R-HSA-9020958	STAT1
0.0172457	1	13	176.008	R-HSA-9673767 Signaling by PDGFRA transmembrane juxtamembrane and kinase domain mutants	HTTPS://REACTOME.ORG/PATHWAYBROWSER/#/R-HSA-9673767	STAT1
0.0172457	1	13	176.008	R-HSA-9673770 Signaling by PDGFRA extracellular domain mutants	HTTPS://REACTOME.ORG/PATHWAYBROWSER/#/R-HSA-9673770	STAT1
0.0193966	2	288	15.8896	R-HSA-157118 Signaling by NOTCH	HTTPS://REACTOME.ORG/PATHWAYBROWSER/#/R-HSA-157118	HIF1A STAT1
0.0193966	1	15	152.54	R-HSA-877312 Regulation of IFNG signaling	HTTPS://REACTOME.ORG/PATHWAYBROWSER/#/R-HSA-877312	STAT1
0.020767	1	17	134.594	R-HSA-111447 Activation of BAD and translocation to mitochondria	HTTPS://REACTOME.ORG/PATHWAYBROWSER/#/R-HSA-111447	BCL2
0.020767	1	17	134.594	R-HSA-1059683 Interleukin-6 signaling	HTTPS://REACTOME.ORG/PATHWAYBROWSER/#/R-HSA-1059683	STAT1
0.0215615	1	18	127.117	R-HSA-1839117 Signaling by cytosolic FGFR1 fusion mutants	HTTPS://REACTOME.ORG/PATHWAYBROWSER/#/R-HSA-1839117	STAT1
0.0219121	2	321	14.2561	R-HSA-1257604 PIP3 activates AKT signaling	HTTPS://REACTOME.ORG/PATHWAYBROWSER/#/R-HSA-1257604	ESR1 PPARG
0.0219121	1	19	120.426	R-HSA-9020956 Interleukin-27 signaling	HTTPS://REACTOME.ORG/PATHWAYBROWSER/#/R-HSA-9020956	STAT1
0.0222372	1	20	114.405	R-HSA-5218921 VEGFR2 mediated cell proliferation	HTTPS://REACTOME.ORG/PATHWAYBROWSER/#/R-HSA-5218921	VEGFA
0.0222372	1	20	114.405	R-HSA-8984722 Interleukin-35 Signalling	HTTPS://REACTOME.ORG/PATHWAYBROWSER/#/R-HSA-8984722	STAT1
0.0228311	2	342	13.3807	R-HSA-5688426 Deubiquitination	HTTPS://REACTOME.ORG/PATHWAYBROWSER/#/R-HSA-5688426	ESR1 HIF1A
0.0228311	1	21	108.957	R-HSA-9671555 Signaling by PDGFR in disease	HTTPS://REACTOME.ORG/PATHWAYBROWSER/#/R-HSA-9671555	STAT1
0.0238539	1	23	99.4826	R-HSA-9669938 Signaling by KIT in disease	HTTPS://REACTOME.ORG/PATHWAYBROWSER/#/R-HSA-9669938	STAT1
0.0238539	1	23	99.4826	R-HSA-9670439 Signaling by phosphorylated juxtamembrane extracellular and kinase domain KIT mutants	HTTPS://REACTOME.ORG/PATHWAYBROWSER/#/R-HSA-9670439	STAT1
0.0243289	2	366	12.5033	R-HSA-9006925 Intracellular signaling by second messengers	HTTPS://REACTOME.ORG/PATHWAYBROWSER/#/R-HSA-9006925	ESR1 PPARG
0.0243289	1	24	95.3375	R-HSA-982772 Growth hormone receptor signaling	HTTPS://REACTOME.ORG/PATHWAYBROWSER/#/R-HSA-982772	STAT1
0.0246838	1	25	91.524	R-HSA-9634638 Estrogen-dependent nuclear events downstream of ESR-membrane signaling	HTTPS://REACTOME.ORG/PATHWAYBROWSER/#/R-HSA-9634638	BCL2
0.0247576	4	2197	4.16586	R-HSA-392499 Metabolism of proteins	HTTPS://REACTOME.ORG/PATHWAYBROWSER/#/R-HSA-392499	MMP2 ESR1 HIF1A PPARG
0.0254367	1	27	84.7444	R-HSA-201556 Signaling by ALK	HTTPS://REACTOME.ORG/PATHWAYBROWSER/#/R-HSA-201556	HIF1A
0.0254367	1	27	84.7444	R-HSA-9705462 Inactivation of CSF3 G-CSF signaling	HTTPS://REACTOME.ORG/PATHWAYBROWSER/#/R-HSA-9705462	STAT1
0.0255979	1	28	81.7179	R-HSA-8854691 Interleukin-20 family signaling	HTTPS://REACTOME.ORG/PATHWAYBROWSER/#/R-HSA-8854691	STAT1
0.0255979	1	28	81.7179	R-HSA-912694 Regulation of IFNA/IFNB signaling	HTTPS://REACTOME.ORG/PATHWAYBROWSER/#/R-HSA-912694	STAT1
0.0262572	1	30	76.27	R-HSA-6783589 Interleukin-6 family signaling	HTTPS://REACTOME.ORG/PATHWAYBROWSER/#/R-HSA-6783589	STAT1
0.0262572	1	30	76.27	R-HSA-186763 Downstream signal transduction	HTTPS://REACTOME.ORG/PATHWAYBROWSER/#/R-HSA-186763	STAT1
0.0262572	1	30	76.27	R-HSA-622312 Inflammasomes	HTTPS://REACTOME.ORG/PATHWAYBROWSER/#/R-HSA-622312	BCL2
0.0263839	1	31	73.8097	R-HSA-2173795 Downregulation of SMAD2/3:SMAD4 transcriptional activity	HTTPS://REACTOME.ORG/PATHWAYBROWSER/#/R-HSA-2173795	STAT1
0.0263839	1	31	73.8097	R-HSA-1839124 FGFR1 mutant receptor activation	HTTPS://REACTOME.ORG/PATHWAYBROWSER/#/R-HSA-1839124	STAT1
0.0265035	1	32	71.5031	R-HSA-114452 Activation of BH3-only proteins	HTTPS://REACTOME.ORG/PATHWAYBROWSER/#/R-HSA-114452	BCL2
0.0265035	1	32	71.5031	R-HSA-9674555 Signaling by CSF3 G-CSF	HTTPS://REACTOME.ORG/PATHWAYBROWSER/#/R-HSA-9674555	STAT1
0.0269668	1	33	69.3364	R-HSA-9013508 NOTCH3 Intracellular Domain Regulates Transcription	HTTPS://REACTOME.ORG/PATHWAYBROWSER/#/R-HSA-9013508	STAT1
0.0282186	1	35	65.3743	R-HSA-1251985 Nuclear signaling by ERBB4	HTTPS://REACTOME.ORG/PATHWAYBROWSER/#/R-HSA-1251985	ESR1
0.0294156	3	1294	5.30471	R-HSA-1266738 Developmental Biology	HTTPS://REACTOME.ORG/PATHWAYBROWSER/#/R-HSA-1266738	MMP2 MMP9 PPARG
0.0306235	1	39	58.6692	R-HSA-5655302 Signaling by FGFR1 in disease	HTTPS://REACTOME.ORG/PATHWAYBROWSER/#/R-HSA-5655302	STAT1
0.0306272	2	473	9.67484	R-HSA-5663202 Diseases of signal transduction by growth factor receptors and second messengers	HTTPS://REACTOME.ORG/PATHWAYBROWSER/#/R-HSA-5663202	ESR1 STAT1
0.0306272	1	40	57.2025	R-HSA-5689896 Ovarian tumor domain proteases	HTTPS://REACTOME.ORG/PATHWAYBROWSER/#/R-HSA-5689896	ESR1
0.0354992	1	47	48.683	R-HSA-451927 Interleukin-2 family signaling	HTTPS://REACTOME.ORG/PATHWAYBROWSER/#/R-HSA-451927	STAT1
0.0372881	1	50	45.762	R-HSA-2122947 NOTCH1 Intracellular Domain Regulates Transcription	HTTPS://REACTOME.ORG/PATHWAYBROWSER/#/R-HSA-2122947	HIF1A
0.0375126	2	543	8.42762	R-HSA-9679506 SARS-CoV Infections	HTTPS://REACTOME.ORG/PATHWAYBROWSER/#/R-HSA-9679506	VEGFA STAT1
0.0375126	1	51	44.8647	R-HSA-2173793 Transcriptional activity of SMAD2/SMAD3:SMAD4 heterotrimer	HTTPS://REACTOME.ORG/PATHWAYBROWSER/#/R-HSA-2173793	STAT1
0.0411846	1	60	38.135	R-HSA-109606 Intrinsic Pathway for Apoptosis	HTTPS://REACTOME.ORG/PATHWAYBROWSER/#/R-HSA-109606	BCL2
0.0411846	1	58	39.45	R-HSA-9012852 Signaling by NOTCH3	HTTPS://REACTOME.ORG/PATHWAYBROWSER/#/R-HSA-9012852	STAT1
0.0411846	1	59	38.7814	R-HSA-186797 Signaling by PDGF	HTTPS://REACTOME.ORG/PATHWAYBROWSER/#/R-HSA-186797	STAT1
0.0411846	1	60	38.135	R-HSA-8848021 Signaling by PTK6	HTTPS://REACTOME.ORG/PATHWAYBROWSER/#/R-HSA-8848021	HIF1A
0.0411846	1	60	38.135	R-HSA-9006927 Signaling by Non-Receptor Tyrosine Kinases	HTTPS://REACTOME.ORG/PATHWAYBROWSER/#/R-HSA-9006927	HIF1A
0.0420733	1	62	36.9048	R-HSA-1236394 Signaling by ERBB4	HTTPS://REACTOME.ORG/PATHWAYBROWSER/#/R-HSA-1236394	ESR1
0.0429415	1	64	35.7516	R-HSA-1226099 Signaling by FGFR in disease	HTTPS://REACTOME.ORG/PATHWAYBROWSER/#/R-HSA-1226099	STAT1
0.043056	3	1599	4.29287	R-HSA-597592 Post-translational protein modification	HTTPS://REACTOME.ORG/PATHWAYBROWSER/#/R-HSA-597592	ESR1 HIF1A PPARG
0.043056	2	623	7.34543	R-HSA-422475 Axon guidance	HTTPS://REACTOME.ORG/PATHWAYBROWSER/#/R-HSA-422475	MMP2 MMP9
0.043056	1	67	34.1507	R-HSA-8943724 Regulation of PTEN gene transcription	HTTPS://REACTOME.ORG/PATHWAYBROWSER/#/R-HSA-8943724	PPARG
0.043056	1	67	34.1507	R-HSA-168643 Nucleotide-binding domain leucine rich repeat containing receptor NLR signaling pathways	HTTPS://REACTOME.ORG/PATHWAYBROWSER/#/R-HSA-168643	BCL2
0.0449823	2	649	7.05116	R-HSA-9675108 Nervous system development	HTTPS://REACTOME.ORG/PATHWAYBROWSER/#/R-HSA-9675108	MMP2 MMP9
0.0449823	1	72	31.7792	R-HSA-400253 Circadian Clock	HTTPS://REACTOME.ORG/PATHWAYBROWSER/#/R-HSA-400253	HIF1A
0.0449823	1	73	31.3438	R-HSA-447115 Interleukin-12 family signaling	HTTPS://REACTOME.ORG/PATHWAYBROWSER/#/R-HSA-447115	STAT1
0.0449823	1	73	31.3438	R-HSA-8986944 Transcriptional Regulation by MECP2	HTTPS://REACTOME.ORG/PATHWAYBROWSER/#/R-HSA-8986944	PPARG
0.0457391	1	75	30.508	R-HSA-1169408 ISG15 antiviral mechanism	HTTPS://REACTOME.ORG/PATHWAYBROWSER/#/R-HSA-1169408	STAT1
0.0464802	1	77	29.7156	R-HSA-1980143 Signaling by NOTCH1	HTTPS://REACTOME.ORG/PATHWAYBROWSER/#/R-HSA-1980143	HIF1A
0.0477942	1	80	28.6013	R-HSA-2219530 Constitutive Signaling by Aberrant PI3K in Cancer	HTTPS://REACTOME.ORG/PATHWAYBROWSER/#/R-HSA-2219530	ESR1
0.0490808	1	83	27.5675	R-HSA-1169410 Antiviral mechanism by IFN-stimulated genes	HTTPS://REACTOME.ORG/PATHWAYBROWSER/#/R-HSA-1169410	STAT1
0.0503408	1	86	26.6058	R-HSA-1234176 Oxygen-dependent proline hydroxylation of Hypoxia-inducible Factor Alpha	HTTPS://REACTOME.ORG/PATHWAYBROWSER/#/R-HSA-1234176	HIF1A
0.0549873	1	95	24.0853	R-HSA-381340 Transcriptional regulation of white adipocyte differentiation	HTTPS://REACTOME.ORG/PATHWAYBROWSER/#/R-HSA-381340	PPARG
0.0555984	1	97	23.5887	R-HSA-170834 Signaling by TGF-beta Receptor Complex	HTTPS://REACTOME.ORG/PATHWAYBROWSER/#/R-HSA-170834	STAT1
0.0573102	1	101	22.6545	R-HSA-4420097 VEGFA-VEGFR2 Pathway	HTTPS://REACTOME.ORG/PATHWAYBROWSER/#/R-HSA-4420097	VEGFA
0.0606367	1	108	21.1861	R-HSA-2219528 PI3K/AKT Signaling in Cancer	HTTPS://REACTOME.ORG/PATHWAYBROWSER/#/R-HSA-2219528	ESR1
0.0611742	1	110	20.8009	R-HSA-194138 Signaling by VEGF	HTTPS://REACTOME.ORG/PATHWAYBROWSER/#/R-HSA-194138	VEGFA
0.0627783	1	114	20.0711	R-HSA-6811558 PI5P PP2A and IER3 Regulate PI3K/AKT Signaling	HTTPS://REACTOME.ORG/PATHWAYBROWSER/#/R-HSA-6811558	ESR1
0.0648831	1	119	19.2277	R-HSA-909733 Interferon alpha/beta signaling	HTTPS://REACTOME.ORG/PATHWAYBROWSER/#/R-HSA-909733	STAT1
0.0653134	1	122	18.7549	R-HSA-5687128 MAPK6/MAPK4 signaling	HTTPS://REACTOME.ORG/PATHWAYBROWSER/#/R-HSA-5687128	MMP2
0.0653134	1	122	18.7549	R-HSA-199418 Negative regulation of the PI3K/AKT network	HTTPS://REACTOME.ORG/PATHWAYBROWSER/#/R-HSA-199418	ESR1
0.0662399	1	126	18.1595	R-HSA-1989781 PPARA activates gene expression	HTTPS://REACTOME.ORG/PATHWAYBROWSER/#/R-HSA-1989781	PPARG
0.0662399	1	126	18.1595	R-HSA-9006936 Signaling by TGFB family members	HTTPS://REACTOME.ORG/PATHWAYBROWSER/#/R-HSA-9006936	STAT1
0.0666901	1	128	17.8758	R-HSA-400206 Regulation of lipid metabolism by PPARalpha	HTTPS://REACTOME.ORG/PATHWAYBROWSER/#/R-HSA-400206	PPARG
0.0675654	1	132	17.3341	R-HSA-381426 Regulation of Insulin-like Growth Factor IGF transport and uptake by Insulin-like Growth Factor Binding Proteins IGFBPs	HTTPS://REACTOME.ORG/PATHWAYBROWSER/#/R-HSA-381426	MMP2
0.0675654	2	896	5.10737	R-HSA-2262752 Cellular responses to stress	HTTPS://REACTOME.ORG/PATHWAYBROWSER/#/R-HSA-2262752	HIF1A VEGFA
0.0685492	2	910	5.02879	R-HSA-8953897 Cellular responses to stimuli	HTTPS://REACTOME.ORG/PATHWAYBROWSER/#/R-HSA-8953897	HIF1A VEGFA
0.0705877	3	2144	3.20163	R-HSA-1643685 Disease	HTTPS://REACTOME.ORG/PATHWAYBROWSER/#/R-HSA-1643685	ESR1 VEGFA STAT1
0.070758	1	142	16.1134	R-HSA-114608 Platelet degranulation	HTTPS://REACTOME.ORG/PATHWAYBROWSER/#/R-HSA-114608	VEGFA
0.0725829	1	147	15.5653	R-HSA-76005 Response to elevated platelet cytosolic Ca2+	HTTPS://REACTOME.ORG/PATHWAYBROWSER/#/R-HSA-76005	VEGFA
0.0805296	1	165	13.8673	R-HSA-9705671 SARS-CoV-2 activates/modulates innate and adaptive immune responses	HTTPS://REACTOME.ORG/PATHWAYBROWSER/#/R-HSA-9705671	STAT1
0.0892191	1	185	12.3681	R-HSA-6807070 PTEN Regulation	HTTPS://REACTOME.ORG/PATHWAYBROWSER/#/R-HSA-6807070	PPARG
0.0928357	1	196	11.674	R-HSA-9679191 Potential therapeutics for SARS	HTTPS://REACTOME.ORG/PATHWAYBROWSER/#/R-HSA-9679191	VEGFA
0.0928357	1	196	11.674	R-HSA-877300 Interferon gamma signaling	HTTPS://REACTOME.ORG/PATHWAYBROWSER/#/R-HSA-877300	STAT1
0.0979708	1	209	10.9478	R-HSA-109581 Apoptosis	HTTPS://REACTOME.ORG/PATHWAYBROWSER/#/R-HSA-109581	BCL2
0.112477	2	1270	3.60331	R-HSA-5663205 Infectious disease	HTTPS://REACTOME.ORG/PATHWAYBROWSER/#/R-HSA-5663205	VEGFA STAT1
0.112477	1	246	9.30122	R-HSA-5689880 Ub-specific processing proteases	HTTPS://REACTOME.ORG/PATHWAYBROWSER/#/R-HSA-5689880	HIF1A
0.112477	1	245	9.33918	R-HSA-5357801 Programmed Cell Death	HTTPS://REACTOME.ORG/PATHWAYBROWSER/#/R-HSA-5357801	BCL2
0.120367	1	270	8.47444	R-HSA-8951664 Neddylation	HTTPS://REACTOME.ORG/PATHWAYBROWSER/#/R-HSA-8951664	HIF1A
0.120367	1	270	8.47444	R-HSA-9705683 SARS-CoV-2-host interactions	HTTPS://REACTOME.ORG/PATHWAYBROWSER/#/R-HSA-9705683	STAT1
0.124487	1	282	8.11383	R-HSA-8878171 Transcriptional regulation by RUNX1	HTTPS://REACTOME.ORG/PATHWAYBROWSER/#/R-HSA-8878171	ESR1
0.128342	2	1404	3.2594	R-HSA-168249 Innate Immune System	HTTPS://REACTOME.ORG/PATHWAYBROWSER/#/R-HSA-168249	MMP9 BCL2
0.128342	1	295	7.75627	R-HSA-76002 Platelet activation signaling and aggregation	HTTPS://REACTOME.ORG/PATHWAYBROWSER/#/R-HSA-76002	VEGFA
0.135945	1	317	7.21798	R-HSA-913531 Interferon Signaling	HTTPS://REACTOME.ORG/PATHWAYBROWSER/#/R-HSA-913531	STAT1
0.151992	1	360	6.35583	R-HSA-9694516 SARS-CoV-2 Infection	HTTPS://REACTOME.ORG/PATHWAYBROWSER/#/R-HSA-9694516	STAT1
0.157117	1	376	6.08537	R-HSA-5683057 MAPK family signaling cascades	HTTPS://REACTOME.ORG/PATHWAYBROWSER/#/R-HSA-5683057	MMP2

## Sheet: Enrichment_KEGG
Enrichment FDR	nGenes	Pathway Genes	Fold Enrichment	Pathway	URL	Genes
3.09272e-10	8	530	34.5374	Path:hsa05200 Pathways in cancer	http://www.genome.jp/kegg-bin/show_pathway?hsa05200	ESR1 HIF1A MMP2 MMP9 PPARG BCL2 STAT1 VEGFA
5.64532e-07	5	202	56.6361	Path:hsa05205 Proteoglycans in cancer	http://www.genome.jp/kegg-bin/show_pathway?hsa05205	ESR1 HIF1A MMP2 MMP9 VEGFA
1.608e-06	4	95	96.3411	Path:hsa01522 Endocrine resistance	http://www.genome.jp/kegg-bin/show_pathway?hsa01522	ESR1 MMP2 MMP9 BCL2
1.608e-06	4	100	91.524	Path:hsa04933 AGE-RAGE signaling pathway in diabetic complications	http://www.genome.jp/kegg-bin/show_pathway?hsa04933	MMP2 BCL2 STAT1 VEGFA
3.36213e-06	4	138	66.3217	Path:hsa04915 Estrogen signaling pathway	http://www.genome.jp/kegg-bin/show_pathway?hsa04915	ESR1 MMP2 MMP9 BCL2
3.36213e-06	4	129	70.9488	Path:hsa04926 Relaxin signaling pathway	http://www.genome.jp/kegg-bin/show_pathway?hsa04926	MMP2 MMP9 MMP13 VEGFA
3.36213e-06	4	138	66.3217	Path:hsa05418 Fluid shear stress and atherosclerosis	http://www.genome.jp/kegg-bin/show_pathway?hsa05418	MMP2 MMP9 BCL2 VEGFA
7.22577e-06	3	41	167.422	Path:hsa05219 Bladder cancer	http://www.genome.jp/kegg-bin/show_pathway?hsa05219	MMP2 MMP9 VEGFA
0.000112076	3	109	62.9752	Path:hsa04066 HIF-1 signaling pathway	http://www.genome.jp/kegg-bin/show_pathway?hsa04066	HIF1A BCL2 VEGFA
0.000112076	3	106	64.7575	Path:hsa04928 Parathyroid hormone synthesis secretion and action	http://www.genome.jp/kegg-bin/show_pathway?hsa04928	MMP13 MMP14 BCL2
0.00013938	3	121	56.7298	Path:hsa04919 Thyroid hormone signaling pathway	http://www.genome.jp/kegg-bin/show_pathway?hsa04919	ESR1 HIF1A STAT1
0.000282163	3	162	42.3722	Path:hsa05161 Hepatitis B	http://www.genome.jp/kegg-bin/show_pathway?hsa05161	MMP9 BCL2 STAT1
0.000282163	3	161	42.6354	Path:hsa05206 MicroRNAs in cancer	http://www.genome.jp/kegg-bin/show_pathway?hsa05206	MMP9 BCL2 VEGFA
0.00043767	3	194	35.383	Path:hsa05167 Kaposi sarcoma-associated herpesvirus infection	http://www.genome.jp/kegg-bin/show_pathway?hsa05167	HIF1A STAT1 VEGFA
0.00043767	3	197	34.8442	Path:hsa05207 Chemical carcinogenesis-receptor activation	http://www.genome.jp/kegg-bin/show_pathway?hsa05207	ESR1 BCL2 VEGFA
0.000524553	3	214	32.0762	Path:hsa05417 Lipid and atherosclerosis	http://www.genome.jp/kegg-bin/show_pathway?hsa05417	MMP9 PPARG BCL2
0.00206431	2	68	67.2971	Path:hsa05211 Renal cell carcinoma	http://www.genome.jp/kegg-bin/show_pathway?hsa05211	HIF1A VEGFA
0.00206591	2	70	65.3743	Path:hsa04917 Prolactin signaling pathway	http://www.genome.jp/kegg-bin/show_pathway?hsa04917	ESR1 STAT1
0.00230649	2	76	60.2132	Path:hsa05212 Pancreatic cancer	http://www.genome.jp/kegg-bin/show_pathway?hsa05212	STAT1 VEGFA
0.0023671	2	79	57.9266	Path:hsa01521 EGFR tyrosine kinase inhibitor resistance	http://www.genome.jp/kegg-bin/show_pathway?hsa01521	BCL2 VEGFA
0.00284873	2	93	49.2065	Path:hsa04657 IL-17 signaling pathway	http://www.genome.jp/kegg-bin/show_pathway?hsa04657	MMP9 MMP13
0.00284873	2	93	49.2065	Path:hsa04912 GnRH signaling pathway	http://www.genome.jp/kegg-bin/show_pathway?hsa04912	MMP2 MMP14
0.00284873	2	89	51.418	Path:hsa05235 PD-L1 expression and PD-1 checkpoint pathway in cancer	http://www.genome.jp/kegg-bin/show_pathway?hsa05235	HIF1A STAT1
0.00296848	2	97	47.1773	Path:hsa05215 Prostate cancer	http://www.genome.jp/kegg-bin/show_pathway?hsa05215	MMP9 BCL2
0.00350595	2	108	42.3722	Path:hsa04659 Th17 cell differentiation	http://www.genome.jp/kegg-bin/show_pathway?hsa04659	HIF1A STAT1
0.00350595	2	112	40.8589	Path:hsa04668 TNF signaling pathway	http://www.genome.jp/kegg-bin/show_pathway?hsa04668	MMP9 MMP14
0.00350595	2	114	40.1421	Path:hsa04670 Leukocyte transendothelial migration	http://www.genome.jp/kegg-bin/show_pathway?hsa04670	MMP2 MMP9
0.00350595	2	112	40.8589	Path:hsa05145 Toxoplasmosis	http://www.genome.jp/kegg-bin/show_pathway?hsa05145	BCL2 STAT1
0.00412713	2	126	36.319	Path:hsa04380 Osteoclast differentiation	http://www.genome.jp/kegg-bin/show_pathway?hsa04380	PPARG STAT1
0.00482204	2	141	32.4553	Path:hsa04140 Autophagy-animal	http://www.genome.jp/kegg-bin/show_pathway?hsa04140	HIF1A BCL2
0.00482204	2	139	32.9223	Path:hsa05162 Measles	http://www.genome.jp/kegg-bin/show_pathway?hsa05162	BCL2 STAT1
0.00592007	2	159	28.7811	Path:hsa04217 Necroptosis	http://www.genome.jp/kegg-bin/show_pathway?hsa04217	BCL2 STAT1
0.00595587	2	162	28.2481	Path:hsa04630 JAK-STAT signaling pathway	http://www.genome.jp/kegg-bin/show_pathway?hsa04630	BCL2 STAT1
0.0070338	2	179	25.5654	Path:hsa05152 Tuberculosis	http://www.genome.jp/kegg-bin/show_pathway?hsa05152	BCL2 STAT1
0.00713584	2	183	25.0066	Path:hsa04621 NOD-like receptor signaling pathway	http://www.genome.jp/kegg-bin/show_pathway?hsa04621	BCL2 STAT1
0.00770076	2	193	23.7109	Path:hsa05202 Transcriptional misregulation in cancer	http://www.genome.jp/kegg-bin/show_pathway?hsa05202	MMP9 PPARG
0.00784779	2	200	22.881	Path:hsa04510 Focal adhesion	http://www.genome.jp/kegg-bin/show_pathway?hsa04510	BCL2 VEGFA
0.00784779	2	202	22.6545	Path:hsa05169 Epstein-Barr virus infection	http://www.genome.jp/kegg-bin/show_pathway?hsa05169	BCL2 STAT1
0.00784779	2	203	22.5429	Path:hsa05415 Diabetic cardiomyopathy	http://www.genome.jp/kegg-bin/show_pathway?hsa05415	MMP2 MMP9
0.00919467	2	223	20.5211	Path:hsa05208 Chemical carcinogenesis-reactive oxygen species	http://www.genome.jp/kegg-bin/show_pathway?hsa05208	HIF1A VEGFA
0.0192998	2	331	13.8254	Path:hsa05165 Human papillomavirus infection	http://www.genome.jp/kegg-bin/show_pathway?hsa05165	STAT1 VEGFA
0.0214384	2	354	12.9271	Path:hsa04151 PI3K-Akt signaling pathway	http://www.genome.jp/kegg-bin/show_pathway?hsa04151	BCL2 VEGFA
0.0294172	1	32	71.5031	Path:hsa04215 Apoptosis-multiple species	http://www.genome.jp/kegg-bin/show_pathway?hsa04215	BCL2
0.033208	1	37	61.8405	Path:hsa05216 Thyroid cancer	http://www.genome.jp/kegg-bin/show_pathway?hsa05216	PPARG
0.0378869	2	495	9.24485	Path:hsa05168 Herpes simplex virus 1 infection	http://www.genome.jp/kegg-bin/show_pathway?hsa05168	BCL2 STAT1
0.0453572	1	53	43.1717	Path:hsa04961 Endocrine and other factor-regulated calcium reabsorption	http://www.genome.jp/kegg-bin/show_pathway?hsa04961	ESR1
0.0468773	1	56	40.8589	Path:hsa04340 Hedgehog signaling pathway	http://www.genome.jp/kegg-bin/show_pathway?hsa04340	BCL2
0.0483312	1	59	38.7814	Path:hsa04370 VEGF signaling pathway	http://www.genome.jp/kegg-bin/show_pathway?hsa04370	VEGFA
0.0520982	1	65	35.2015	Path:hsa05321 Inflammatory bowel disease	http://www.genome.jp/kegg-bin/show_pathway?hsa05321	STAT1
0.0540096	1	73	31.3438	Path:hsa01524 Platinum drug resistance	http://www.genome.jp/kegg-bin/show_pathway?hsa01524	BCL2
0.0540096	1	73	31.3438	Path:hsa04115 p53 signaling pathway	http://www.genome.jp/kegg-bin/show_pathway?hsa04115	BCL2
0.0540096	1	72	31.7792	Path:hsa04137 Mitophagy-animal	http://www.genome.jp/kegg-bin/show_pathway?hsa04137	HIF1A
0.0540096	1	70	32.6871	Path:hsa05230 Central carbon metabolism in cancer	http://www.genome.jp/kegg-bin/show_pathway?hsa05230	HIF1A
0.0541526	1	75	30.508	Path:hsa03320 PPAR signaling pathway	http://www.genome.jp/kegg-bin/show_pathway?hsa03320	PPARG
0.0541526	1	76	30.1066	Path:hsa05140 Leishmaniasis	http://www.genome.jp/kegg-bin/show_pathway?hsa05140	STAT1
0.0599021	1	89	25.709	Path:hsa04211 Longevity regulating pathway	http://www.genome.jp/kegg-bin/show_pathway?hsa04211	PPARG
0.0599021	1	92	24.8707	Path:hsa04658 Th1 and Th2 cell differentiation	http://www.genome.jp/kegg-bin/show_pathway?hsa04658	STAT1
0.0599021	1	86	26.6058	Path:hsa05210 Colorectal cancer	http://www.genome.jp/kegg-bin/show_pathway?hsa05210	BCL2
0.0599021	1	92	24.8707	Path:hsa05222 Small cell lung cancer	http://www.genome.jp/kegg-bin/show_pathway?hsa05222	BCL2
0.0599021	1	92	24.8707	Path:hsa05323 Rheumatoid arthritis	http://www.genome.jp/kegg-bin/show_pathway?hsa05323	VEGFA
0.062689	1	98	23.348	Path:hsa05231 Choline metabolism in cancer	http://www.genome.jp/kegg-bin/show_pathway?hsa05231	HIF1A
0.0633341	1	104	22.001	Path:hsa04064 NF-kappa B signaling pathway	http://www.genome.jp/kegg-bin/show_pathway?hsa04064	BCL2
0.0633341	1	103	22.2146	Path:hsa04620 Toll-like receptor signaling pathway	http://www.genome.jp/kegg-bin/show_pathway?hsa04620	STAT1
0.0633341	1	104	22.001	Path:hsa04625 C-type lectin receptor signaling pathway	http://www.genome.jp/kegg-bin/show_pathway?hsa04625	STAT1
0.0676369	1	113	20.2487	Path:hsa04725 Cholinergic synapse	http://www.genome.jp/kegg-bin/show_pathway?hsa04725	BCL2
0.0681199	1	119	19.2277	Path:hsa04071 Sphingolipid signaling pathway	http://www.genome.jp/kegg-bin/show_pathway?hsa04071	BCL2
0.0681199	1	121	18.9099	Path:hsa04152 AMPK signaling pathway	http://www.genome.jp/kegg-bin/show_pathway?hsa04152	PPARG
0.0681199	1	119	19.2277	Path:hsa04722 Neurotrophin signaling pathway	http://www.genome.jp/kegg-bin/show_pathway?hsa04722	BCL2
0.0681199	1	120	19.0675	Path:hsa04935 Growth hormone synthesis secretion and action	http://www.genome.jp/kegg-bin/show_pathway?hsa04935	STAT1
0.0752494	1	136	16.8243	Path:hsa04210 Apoptosis	http://www.genome.jp/kegg-bin/show_pathway?hsa04210	BCL2
0.0788535	1	149	15.3564	Path:hsa04261 Adrenergic signaling in cardiomyocytes	http://www.genome.jp/kegg-bin/show_pathway?hsa04261	BCL2
0.0788535	1	147	15.5653	Path:hsa05224 Breast cancer	http://www.genome.jp/kegg-bin/show_pathway?hsa05224	ESR1
0.0788535	1	148	15.4601	Path:hsa05226 Gastric cancer	http://www.genome.jp/kegg-bin/show_pathway?hsa05226	BCL2
0.0807452	1	155	14.7619	Path:hsa04932 Non-alcoholic fatty liver disease	http://www.genome.jp/kegg-bin/show_pathway?hsa04932	PPARG
0.0807452	1	157	14.5739	Path:hsa05160 Hepatitis C	http://www.genome.jp/kegg-bin/show_pathway?hsa05160	STAT1
0.0854269	1	169	13.5391	Path:hsa04141 Protein processing in endoplasmic reticulum	http://www.genome.jp/kegg-bin/show_pathway?hsa04141	BCL2
0.0854269	1	171	13.3807	Path:hsa05164 Influenza A	http://www.genome.jp/kegg-bin/show_pathway?hsa05164	STAT1
0.0938277	1	191	11.9796	Path:hsa04062 Chemokine signaling pathway	http://www.genome.jp/kegg-bin/show_pathway?hsa04062	STAT1
0.10021	1	210	10.8957	Path:hsa04015 Rap1 signaling pathway	http://www.genome.jp/kegg-bin/show_pathway?hsa04015	VEGFA
0.10021	1	210	10.8957	Path:hsa05170 Human immunodeficiency virus 1 infection	http://www.genome.jp/kegg-bin/show_pathway?hsa05170	BCL2
0.105283	1	224	10.2147	Path:hsa05163 Human cytomegalovirus infection	http://www.genome.jp/kegg-bin/show_pathway?hsa05163	VEGFA
0.10625	1	232	9.8625	Path:hsa04714 Thermogenesis	http://www.genome.jp/kegg-bin/show_pathway?hsa04714	PPARG
0.10625	1	232	9.8625	Path:hsa05171 Coronavirus disease-COVID-19	http://www.genome.jp/kegg-bin/show_pathway?hsa05171	STAT1
0.10628	1	235	9.7366	Path:hsa04014 Ras signaling pathway	http://www.genome.jp/kegg-bin/show_pathway?hsa04014	VEGFA
0.10716	1	240	9.53375	Path:hsa04020 Calcium signaling pathway	http://www.genome.jp/kegg-bin/show_pathway?hsa04020	VEGFA
0.108432	1	246	9.30122	Path:hsa05131 Shigellosis	http://www.genome.jp/kegg-bin/show_pathway?hsa05131	BCL2
0.108432	1	249	9.18916	Path:hsa05132 Salmonella infection	http://www.genome.jp/kegg-bin/show_pathway?hsa05132	BCL2
0.125469	1	294	7.78265	Path:hsa04010 MAPK signaling pathway	http://www.genome.jp/kegg-bin/show_pathway?hsa04010	VEGFA
0.128822	1	306	7.47745	Path:hsa05016 Huntington disease	http://www.genome.jp/kegg-bin/show_pathway?hsa05016	PPARG
0.149839	1	364	6.28599	Path:hsa05014 Amyotrophic lateral sclerosis	http://www.genome.jp/kegg-bin/show_pathway?hsa05014	BCL2
0.189634	1	476	4.80693	Path:hsa05022 Pathways of neurodegeneration-multiple diseases	http://www.genome.jp/kegg-bin/show_pathway?hsa05022	BCL2

## Sheet: enrichment_DIsease-RGD
Enrichment FDR	nGenes	Pathway Genes	Fold Enrichment	Pathway	URL	Genes
1.61474e-13	7	72	222.454	DOID:9000438 Subarachnoid Hemorrhage	https://download.rgd.mcw.edu/ontology/annotated_rgd_objects_by_ontology/with_terms/	MMP13 MMP9 PPARG MMP2 HIF1A BCL2 ESR1
7.17953e-12	8	301	60.8133	DOID:6000 congestive heart failure	https://download.rgd.mcw.edu/ontology/annotated_rgd_objects_by_ontology/with_terms/	MMP13 MMP9 PPARG MMP2 HIF1A VEGFA BCL2 MMP14
7.17953e-12	8	288	63.5583	DOID:9005233 Mammary Neoplasms Experimental	https://download.rgd.mcw.edu/ontology/annotated_rgd_objects_by_ontology/with_terms/	MMP13 MMP9 MMP2 HIF1A VEGFA STAT1 BCL2 ESR1
1.77514e-11	8	349	52.4493	DOID:5844 myocardial infarction	https://download.rgd.mcw.edu/ontology/annotated_rgd_objects_by_ontology/with_terms/	MMP13 MMP9 MMP2 HIF1A VEGFA BCL2 MMP14 ESR1
2.43086e-11	7	181	88.4901	DOID:8398 osteoarthritis	https://download.rgd.mcw.edu/ontology/annotated_rgd_objects_by_ontology/with_terms/	MMP13 MMP9 PPARG MMP2 HIF1A BCL2 ESR1
7.81571e-11	7	219	73.1356	DOID:9002457 Experimental Arthritis	https://download.rgd.mcw.edu/ontology/annotated_rgd_objects_by_ontology/with_terms/	MMP13 MMP9 HIF1A VEGFA STAT1 BCL2 ESR1
1.46039e-10	9	893	23.0604	DOID:684 hepatocellular carcinoma	https://download.rgd.mcw.edu/ontology/annotated_rgd_objects_by_ontology/with_terms/	MMP9 PPARG MMP2 HIF1A VEGFA STAT1 BCL2 MMP14 ESR1
1.46039e-10	6	107	128.305	DOID:2349 arteriosclerosis	https://download.rgd.mcw.edu/ontology/annotated_rgd_objects_by_ontology/with_terms/	MMP13 MMP9 PPARG MMP2 MMP14 ESR1
2.16771e-10	7	268	59.7638	DOID:9007838 Myocardial Reperfusion Injury	https://download.rgd.mcw.edu/ontology/annotated_rgd_objects_by_ontology/with_terms/	PPARG MMP2 HIF1A VEGFA STAT1 BCL2 ESR1
3.16087e-10	7	287	55.8073	DOID:11054 urinary bladder cancer	https://download.rgd.mcw.edu/ontology/annotated_rgd_objects_by_ontology/with_terms/	MMP13 MMP9 PPARG MMP2 VEGFA BCL2 ESR1
3.2222e-10	8	568	32.2268	DOID:9005643 Experimental Diabetes Mellitus	https://download.rgd.mcw.edu/ontology/annotated_rgd_objects_by_ontology/with_terms/	MMP9 PPARG MMP2 HIF1A VEGFA STAT1 BCL2 ESR1
4.95289e-10	8	612	29.9098	DOID:9008939 Breast Neoplasms	https://download.rgd.mcw.edu/ontology/annotated_rgd_objects_by_ontology/with_terms/	MMP13 MMP9 MMP2 HIF1A VEGFA BCL2 MMP14 ESR1
4.95289e-10	5	50	228.81	DOID:0060074 ductal carcinoma in situ	https://download.rgd.mcw.edu/ontology/annotated_rgd_objects_by_ontology/with_terms/	MMP9 MMP2 HIF1A VEGFA BCL2
5.31831e-10	5	52	220.01	DOID:10808 gastric ulcer	https://download.rgd.mcw.edu/ontology/annotated_rgd_objects_by_ontology/with_terms/	MMP13 MMP9 MMP2 VEGFA BCL2
5.89073e-10	6	150	91.524	DOID:9007608 Neoplastic Cell Transformation	https://download.rgd.mcw.edu/ontology/annotated_rgd_objects_by_ontology/with_terms/	MMP9 HIF1A VEGFA BCL2 MMP14 ESR1
1.63434e-09	4	17	538.376	DOID:10964 cholesteatoma of middle ear	https://download.rgd.mcw.edu/ontology/annotated_rgd_objects_by_ontology/with_terms/	MMP9 MMP2 HIF1A VEGFA
1.69148e-09	7	393	40.755	DOID:9000965 Neoplasm Metastasis	https://download.rgd.mcw.edu/ontology/annotated_rgd_objects_by_ontology/with_terms/	MMP13 MMP9 MMP2 VEGFA STAT1 BCL2 ESR1
2.48532e-09	6	196	70.0439	DOID:2316 brain ischemia	https://download.rgd.mcw.edu/ontology/annotated_rgd_objects_by_ontology/with_terms/	MMP13 MMP9 MMP2 HIF1A BCL2 MMP14
2.99882e-09	6	204	67.2971	DOID:9000918 Disease Progression	https://download.rgd.mcw.edu/ontology/annotated_rgd_objects_by_ontology/with_terms/	MMP9 MMP2 HIF1A STAT1 BCL2 ESR1
3.11164e-09	6	207	66.3217	DOID:224 transient cerebral ischemia	https://download.rgd.mcw.edu/ontology/annotated_rgd_objects_by_ontology/with_terms/	MMP9 PPARG MMP2 HIF1A BCL2 ESR1
6.78443e-09	7	494	32.4225	DOID:10652 Alzheimer's disease	https://download.rgd.mcw.edu/ontology/annotated_rgd_objects_by_ontology/with_terms/	MMP9 PPARG MMP2 HIF1A VEGFA BCL2 ESR1
9.71845e-09	5	100	114.405	DOID:12236 primary biliary cholangitis	https://download.rgd.mcw.edu/ontology/annotated_rgd_objects_by_ontology/with_terms/	MMP13 MMP9 MMP2 HIF1A VEGFA
9.74576e-09	6	256	53.6273	DOID:9000039 Spinal Cord Injuries	https://download.rgd.mcw.edu/ontology/annotated_rgd_objects_by_ontology/with_terms/	MMP9 MMP2 HIF1A VEGFA BCL2 ESR1
1.23528e-08	4	30	305.08	DOID:10941 intracranial aneurysm	https://download.rgd.mcw.edu/ontology/annotated_rgd_objects_by_ontology/with_terms/	MMP9 MMP2 BCL2 MMP14
1.23528e-08	6	270	50.8467	DOID:9002165 Diabetic Nephropathies	https://download.rgd.mcw.edu/ontology/annotated_rgd_objects_by_ontology/with_terms/	MMP9 PPARG MMP2 HIF1A VEGFA ESR1
1.38426e-08	3	5	1372.86	DOID:9002522 Embolism	https://download.rgd.mcw.edu/ontology/annotated_rgd_objects_by_ontology/with_terms/	MMP9 MMP2 MMP14
1.51756e-08	6	283	48.511	DOID:7148 rheumatoid arthritis	https://download.rgd.mcw.edu/ontology/annotated_rgd_objects_by_ontology/with_terms/	MMP9 MMP2 HIF1A VEGFA STAT1 MMP14
1.54045e-08	7	579	27.6627	DOID:9352 type 2 diabetes mellitus	https://download.rgd.mcw.edu/ontology/annotated_rgd_objects_by_ontology/with_terms/	MMP9 PPARG MMP2 HIF1A VEGFA BCL2 ESR1
1.93924e-08	5	121	94.5496	DOID:8947 diabetic retinopathy	https://download.rgd.mcw.edu/ontology/annotated_rgd_objects_by_ontology/with_terms/	MMP9 PPARG MMP2 HIF1A VEGFA
2.14874e-08	4	36	254.233	DOID:9001044 Choroidal Neovascularization	https://download.rgd.mcw.edu/ontology/annotated_rgd_objects_by_ontology/with_terms/	MMP13 MMP9 MMP2 VEGFA
2.41127e-08	5	128	89.3789	DOID:299 adenocarcinoma	https://download.rgd.mcw.edu/ontology/annotated_rgd_objects_by_ontology/with_terms/	PPARG VEGFA BCL2 MMP14 ESR1
3.93469e-08	3	7	980.614	DOID:12510 retinal ischemia	https://download.rgd.mcw.edu/ontology/annotated_rgd_objects_by_ontology/with_terms/	MMP9 HIF1A VEGFA
4.25208e-08	5	145	78.9	DOID:9004610 Acute Lung Injury	https://download.rgd.mcw.edu/ontology/annotated_rgd_objects_by_ontology/with_terms/	MMP9 PPARG MMP2 VEGFA BCL2
5.77607e-08	5	155	73.8097	DOID:9000081 Lymphatic Metastasis	https://download.rgd.mcw.edu/ontology/annotated_rgd_objects_by_ontology/with_terms/	MMP9 PPARG MMP2 VEGFA BCL2
6.37927e-08	5	159	71.9528	DOID:3068 glioblastoma	https://download.rgd.mcw.edu/ontology/annotated_rgd_objects_by_ontology/with_terms/	MMP9 PPARG MMP2 HIF1A VEGFA
6.42314e-08	4	49	186.784	DOID:7693 abdominal aortic aneurysm	https://download.rgd.mcw.edu/ontology/annotated_rgd_objects_by_ontology/with_terms/	MMP13 MMP9 MMP2 MMP14
7.368e-08	4	51	179.459	DOID:9002221 Hyperplasia	https://download.rgd.mcw.edu/ontology/annotated_rgd_objects_by_ontology/with_terms/	MMP9 MMP2 HIF1A VEGFA
7.74476e-08	4	52	176.008	DOID:824 periodontitis	https://download.rgd.mcw.edu/ontology/annotated_rgd_objects_by_ontology/with_terms/	MMP13 MMP9 MMP2 STAT1
7.74476e-08	3	9	762.7	DOID:9008537 Polypoidal Choroidal Vasculopathy	https://download.rgd.mcw.edu/ontology/annotated_rgd_objects_by_ontology/with_terms/	MMP9 MMP2 VEGFA
1.05218e-07	3	10	686.43	DOID:869 cholesteatoma	https://download.rgd.mcw.edu/ontology/annotated_rgd_objects_by_ontology/with_terms/	MMP9 MMP2 VEGFA
1.05218e-07	3	10	686.43	DOID:9005175 Ulcer	https://download.rgd.mcw.edu/ontology/annotated_rgd_objects_by_ontology/with_terms/	MMP2 HIF1A MMP14
1.30149e-07	5	190	60.2132	DOID:9002928 Colonic Neoplasms	https://download.rgd.mcw.edu/ontology/annotated_rgd_objects_by_ontology/with_terms/	MMP9 PPARG HIF1A VEGFA BCL2
1.60754e-07	4	64	143.006	DOID:326 ischemia	https://download.rgd.mcw.edu/ontology/annotated_rgd_objects_by_ontology/with_terms/	MMP9 PPARG MMP2 MMP14
1.86353e-07	5	206	55.5364	DOID:9004575 Neoplasm Invasiveness	https://download.rgd.mcw.edu/ontology/annotated_rgd_objects_by_ontology/with_terms/	MMP9 MMP2 HIF1A MMP14 ESR1
1.96721e-07	4	68	134.594	DOID:9000099 Experimental Colitis	https://download.rgd.mcw.edu/ontology/annotated_rgd_objects_by_ontology/with_terms/	MMP9 MMP2 VEGFA BCL2
2.23359e-07	3	13	528.023	DOID:9005605 Arteriovenous Fistula	https://download.rgd.mcw.edu/ontology/annotated_rgd_objects_by_ontology/with_terms/	MMP9 MMP2 VEGFA
2.24466e-07	6	487	28.1901	DOID:10763 hypertension	https://download.rgd.mcw.edu/ontology/annotated_rgd_objects_by_ontology/with_terms/	MMP9 PPARG MMP2 HIF1A VEGFA BCL2
2.26837e-07	5	218	52.4794	DOID:289 endometriosis	https://download.rgd.mcw.edu/ontology/annotated_rgd_objects_by_ontology/with_terms/	MMP9 MMP2 VEGFA BCL2 ESR1
2.54932e-07	4	74	123.681	DOID:9002676 Cerebral Hemorrhage	https://download.rgd.mcw.edu/ontology/annotated_rgd_objects_by_ontology/with_terms/	MMP9 MMP2 VEGFA BCL2
3.26766e-07	3	15	457.62	DOID:0002116 pterygium	https://download.rgd.mcw.edu/ontology/annotated_rgd_objects_by_ontology/with_terms/	MMP9 MMP2 VEGFA
4.72534e-07	4	87	105.2	DOID:10591 pre-eclampsia	https://download.rgd.mcw.edu/ontology/annotated_rgd_objects_by_ontology/with_terms/	MMP9 PPARG MMP2 VEGFA
6.68524e-07	3	19	361.279	DOID:3319 lymphangioleiomyomatosis	https://download.rgd.mcw.edu/ontology/annotated_rgd_objects_by_ontology/with_terms/	MMP9 STAT1 ESR1
7.06305e-07	4	97	94.3546	DOID:4448 macular degeneration	https://download.rgd.mcw.edu/ontology/annotated_rgd_objects_by_ontology/with_terms/	MMP9 MMP2 VEGFA ESR1
7.52838e-07	4	99	92.4485	DOID:3587 pancreatic ductal carcinoma	https://download.rgd.mcw.edu/ontology/annotated_rgd_objects_by_ontology/with_terms/	MMP9 PPARG MMP2 VEGFA
1.09332e-06	5	307	37.2655	DOID:4450 renal cell carcinoma	https://download.rgd.mcw.edu/ontology/annotated_rgd_objects_by_ontology/with_terms/	MMP9 MMP2 HIF1A VEGFA BCL2
1.32846e-06	6	679	20.2189	DOID:9002304 Prostatic Neoplasms	https://download.rgd.mcw.edu/ontology/annotated_rgd_objects_by_ontology/with_terms/	MMP13 MMP9 HIF1A VEGFA BCL2 ESR1
1.32846e-06	5	321	35.6402	DOID:9004009 Reperfusion Injury	https://download.rgd.mcw.edu/ontology/annotated_rgd_objects_by_ontology/with_terms/	MMP9 PPARG HIF1A STAT1 BCL2
1.32846e-06	4	116	78.9	DOID:9007715 Endometrial Neoplasms	https://download.rgd.mcw.edu/ontology/annotated_rgd_objects_by_ontology/with_terms/	MMP2 VEGFA BCL2 ESR1
1.57841e-06	3	26	264.012	DOID:9002909 Oxygen-Induced Retinopathy	https://download.rgd.mcw.edu/ontology/annotated_rgd_objects_by_ontology/with_terms/	PPARG HIF1A VEGFA
1.73166e-06	6	718	19.1206	DOID:10283 prostate cancer	https://download.rgd.mcw.edu/ontology/annotated_rgd_objects_by_ontology/with_terms/	MMP13 MMP2 HIF1A VEGFA BCL2 ESR1
1.73166e-06	3	27	254.233	DOID:9001004 Chronic Periodontitis	https://download.rgd.mcw.edu/ontology/annotated_rgd_objects_by_ontology/with_terms/	MMP9 MMP2 ESR1
1.89169e-06	3	28	245.154	DOID:9002906 Multiple Organ Failure	https://download.rgd.mcw.edu/ontology/annotated_rgd_objects_by_ontology/with_terms/	MMP13 MMP9 MMP2
2.0569e-06	4	132	69.3364	DOID:1936 atherosclerosis	https://download.rgd.mcw.edu/ontology/annotated_rgd_objects_by_ontology/with_terms/	PPARG MMP2 VEGFA ESR1
2.64058e-06	5	378	30.2659	DOID:3908 lung non-small cell carcinoma	https://download.rgd.mcw.edu/ontology/annotated_rgd_objects_by_ontology/with_terms/	MMP9 MMP2 HIF1A VEGFA ESR1
2.72941e-06	3	32	214.509	DOID:9003657 Perennial Allergic Rhinitis	https://download.rgd.mcw.edu/ontology/annotated_rgd_objects_by_ontology/with_terms/	MMP9 PPARG MMP2
3.24152e-06	3	34	201.891	DOID:14323 Marfan syndrome	https://download.rgd.mcw.edu/ontology/annotated_rgd_objects_by_ontology/with_terms/	MMP9 MMP2 MMP14
3.97864e-06	4	158	57.9266	DOID:9002763 Experimental Autoimmune Encephalomyelitis	https://download.rgd.mcw.edu/ontology/annotated_rgd_objects_by_ontology/with_terms/	MMP9 MMP2 VEGFA STAT1
4.22681e-06	4	161	56.8472	DOID:1749 squamous cell carcinoma	https://download.rgd.mcw.edu/ontology/annotated_rgd_objects_by_ontology/with_terms/	MMP9 MMP2 VEGFA BCL2
4.4762e-06	2	3	1525.4	DOID:0080746 Sweet syndrome	https://download.rgd.mcw.edu/ontology/annotated_rgd_objects_by_ontology/with_terms/	MMP9 MMP2
5.10459e-06	4	170	53.8376	DOID:3525 middle cerebral artery infarction	https://download.rgd.mcw.edu/ontology/annotated_rgd_objects_by_ontology/with_terms/	MMP9 HIF1A VEGFA BCL2
5.67193e-06	6	901	15.2371	DOID:9001573 Experimental Liver Cirrhosis	https://download.rgd.mcw.edu/ontology/annotated_rgd_objects_by_ontology/with_terms/	MMP13 MMP9 PPARG MMP2 VEGFA BCL2
6.09958e-06	4	179	51.1307	DOID:332 amyotrophic lateral sclerosis	https://download.rgd.mcw.edu/ontology/annotated_rgd_objects_by_ontology/with_terms/	MMP9 MMP2 VEGFA BCL2
6.15145e-06	4	180	50.8467	DOID:3748 esophagus squamous cell carcinoma	https://download.rgd.mcw.edu/ontology/annotated_rgd_objects_by_ontology/with_terms/	MMP9 MMP2 HIF1A MMP14
6.74721e-06	3	45	152.54	DOID:127 leiomyoma	https://download.rgd.mcw.edu/ontology/annotated_rgd_objects_by_ontology/with_terms/	MMP2 BCL2 ESR1
6.74721e-06	3	45	152.54	DOID:4914 esophagus adenocarcinoma	https://download.rgd.mcw.edu/ontology/annotated_rgd_objects_by_ontology/with_terms/	MMP9 BCL2 MMP14
6.88131e-06	4	187	48.9433	DOID:0060224 atrial fibrillation	https://download.rgd.mcw.edu/ontology/annotated_rgd_objects_by_ontology/with_terms/	MMP9 MMP2 HIF1A VEGFA
7.50637e-06	3	47	146.049	DOID:14018 alcoholic liver cirrhosis	https://download.rgd.mcw.edu/ontology/annotated_rgd_objects_by_ontology/with_terms/	MMP13 MMP2 BCL2
7.71964e-06	2	4	1144.05	DOID:9007590 Gouty Arthritis	https://download.rgd.mcw.edu/ontology/annotated_rgd_objects_by_ontology/with_terms/	MMP9 MMP2
7.71964e-06	2	4	1144.05	DOID:9007871 Malignant Pleural Effusions	https://download.rgd.mcw.edu/ontology/annotated_rgd_objects_by_ontology/with_terms/	MMP9 MMP2
7.71964e-06	2	4	1144.05	DOID:9008527 Chlamydophila Infections	https://download.rgd.mcw.edu/ontology/annotated_rgd_objects_by_ontology/with_terms/	MMP2 MMP14
8.01201e-06	4	198	46.2242	DOID:6432 pulmonary hypertension	https://download.rgd.mcw.edu/ontology/annotated_rgd_objects_by_ontology/with_terms/	MMP9 HIF1A BCL2 ESR1
8.01201e-06	3	49	140.088	DOID:9002331 Knee Osteoarthritis	https://download.rgd.mcw.edu/ontology/annotated_rgd_objects_by_ontology/with_terms/	MMP13 BCL2 ESR1
8.07614e-06	4	199	45.992	DOID:3021 acute kidney failure	https://download.rgd.mcw.edu/ontology/annotated_rgd_objects_by_ontology/with_terms/	PPARG HIF1A VEGFA BCL2
8.11825e-06	3	50	137.286	DOID:9001285 Alcoholic Liver Diseases	https://download.rgd.mcw.edu/ontology/annotated_rgd_objects_by_ontology/with_terms/	MMP9 HIF1A VEGFA
8.11825e-06	3	50	137.286	DOID:8991 cervix uteri carcinoma in situ	https://download.rgd.mcw.edu/ontology/annotated_rgd_objects_by_ontology/with_terms/	MMP2 VEGFA BCL2
8.11825e-06	3	50	137.286	DOID:9006182 Carotid Artery Injuries	https://download.rgd.mcw.edu/ontology/annotated_rgd_objects_by_ontology/with_terms/	MMP9 PPARG MMP2
9.19078e-06	4	208	44.0019	DOID:3393 coronary artery disease	https://download.rgd.mcw.edu/ontology/annotated_rgd_objects_by_ontology/with_terms/	MMP9 PPARG VEGFA ESR1
9.36943e-06	3	53	129.515	DOID:0080162 lupus nephritis	https://download.rgd.mcw.edu/ontology/annotated_rgd_objects_by_ontology/with_terms/	MMP9 MMP2 STAT1
9.36943e-06	3	53	129.515	DOID:3407 carotid artery disease	https://download.rgd.mcw.edu/ontology/annotated_rgd_objects_by_ontology/with_terms/	MMP9 PPARG MMP2
9.8081e-06	3	54	127.117	DOID:3069 malignant astrocytoma	https://download.rgd.mcw.edu/ontology/annotated_rgd_objects_by_ontology/with_terms/	MMP9 HIF1A ESR1
1.13082e-05	2	5	915.24	DOID:8717 decubitus ulcer	https://download.rgd.mcw.edu/ontology/annotated_rgd_objects_by_ontology/with_terms/	HIF1A VEGFA
1.16751e-05	4	224	40.8589	DOID:9005372 Inflammation	https://download.rgd.mcw.edu/ontology/annotated_rgd_objects_by_ontology/with_terms/	MMP9 PPARG MMP2 VEGFA
1.30769e-05	3	60	114.405	DOID:9743 diabetic neuropathy	https://download.rgd.mcw.edu/ontology/annotated_rgd_objects_by_ontology/with_terms/	MMP9 MMP2 VEGFA
1.36038e-05	3	61	112.53	DOID:1686 glaucoma	https://download.rgd.mcw.edu/ontology/annotated_rgd_objects_by_ontology/with_terms/	MMP9 VEGFA BCL2
1.48455e-05	3	63	108.957	DOID:14004 thoracic aortic aneurysm	https://download.rgd.mcw.edu/ontology/annotated_rgd_objects_by_ontology/with_terms/	MMP9 MMP2 MMP14
1.54098e-05	3	64	107.255	DOID:9008023 Memory Disorders	https://download.rgd.mcw.edu/ontology/annotated_rgd_objects_by_ontology/with_terms/	HIF1A VEGFA BCL2
1.59094e-05	2	6	762.7	DOID:8553 pyoderma gangrenosum	https://download.rgd.mcw.edu/ontology/annotated_rgd_objects_by_ontology/with_terms/	MMP9 MMP2
1.6166e-05	4	247	37.0543	DOID:9000998 Brain Injuries	https://download.rgd.mcw.edu/ontology/annotated_rgd_objects_by_ontology/with_terms/	MMP9 VEGFA STAT1 BCL2
1.87696e-05	3	69	99.4826	DOID:8923 skin melanoma	https://download.rgd.mcw.edu/ontology/annotated_rgd_objects_by_ontology/with_terms/	MMP9 MMP2 HIF1A
1.94095e-05	3	70	98.0614	DOID:9004464 Skin Neoplasms	https://download.rgd.mcw.edu/ontology/annotated_rgd_objects_by_ontology/with_terms/	MMP9 HIF1A VEGFA
2.00605e-05	3	71	96.6803	DOID:9001472 Nasal Polyps	https://download.rgd.mcw.edu/ontology/annotated_rgd_objects_by_ontology/with_terms/	MMP9 MMP2 VEGFA
2.0535e-05	4	265	34.5374	DOID:5082 liver cirrhosis	https://download.rgd.mcw.edu/ontology/annotated_rgd_objects_by_ontology/with_terms/	MMP13 MMP2 VEGFA STAT1
2.05713e-05	2	7	653.743	DOID:9004080 Aortic Rupture	https://download.rgd.mcw.edu/ontology/annotated_rgd_objects_by_ontology/with_terms/	MMP9 MMP2
2.05713e-05	2	7	653.743	DOID:0111563 Sturge-Weber syndrome	https://download.rgd.mcw.edu/ontology/annotated_rgd_objects_by_ontology/with_terms/	MMP9 MMP2
2.05713e-05	2	7	653.743	DOID:9007889 Nephrogenic Fibrosing Dermopathy	https://download.rgd.mcw.edu/ontology/annotated_rgd_objects_by_ontology/with_terms/	MMP9 MMP2
2.25584e-05	4	274	33.4029	DOID:1793 pancreatic cancer	https://download.rgd.mcw.edu/ontology/annotated_rgd_objects_by_ontology/with_terms/	MMP9 PPARG MMP2 HIF1A
2.30484e-05	3	76	90.3197	DOID:13241 Behcet's disease	https://download.rgd.mcw.edu/ontology/annotated_rgd_objects_by_ontology/with_terms/	MMP9 MMP2 VEGFA
2.30484e-05	3	76	90.3197	DOID:9007730 Burns	https://download.rgd.mcw.edu/ontology/annotated_rgd_objects_by_ontology/with_terms/	MMP9 HIF1A BCL2
2.37574e-05	3	77	89.1468	DOID:9003871 Venous Thrombosis	https://download.rgd.mcw.edu/ontology/annotated_rgd_objects_by_ontology/with_terms/	MMP9 MMP2 MMP14
2.54378e-05	3	79	86.8899	DOID:9002159 Liver Reperfusion Injury	https://download.rgd.mcw.edu/ontology/annotated_rgd_objects_by_ontology/with_terms/	MMP9 VEGFA BCL2
2.57081e-05	2	8	572.025	DOID:9004389 Bone Neoplasms	https://download.rgd.mcw.edu/ontology/annotated_rgd_objects_by_ontology/with_terms/	MMP9 MMP2
2.57081e-05	2	8	572.025	DOID:8506 bullous pemphigoid	https://download.rgd.mcw.edu/ontology/annotated_rgd_objects_by_ontology/with_terms/	MMP9 VEGFA
2.95098e-05	4	298	30.7128	DOID:12930 dilated cardiomyopathy	https://download.rgd.mcw.edu/ontology/annotated_rgd_objects_by_ontology/with_terms/	MMP13 MMP2 BCL2 MMP14
3.08356e-05	4	302	30.306	DOID:1909 melanoma	https://download.rgd.mcw.edu/ontology/annotated_rgd_objects_by_ontology/with_terms/	PPARG VEGFA BCL2 ESR1
3.14383e-05	3	86	79.8174	DOID:9003676 Hypoxia-Ischemia Brain	https://download.rgd.mcw.edu/ontology/annotated_rgd_objects_by_ontology/with_terms/	HIF1A VEGFA BCL2
3.57453e-05	3	90	76.27	DOID:3042 allergic contact dermatitis	https://download.rgd.mcw.edu/ontology/annotated_rgd_objects_by_ontology/with_terms/	MMP9 VEGFA BCL2
3.95326e-05	2	10	457.62	DOID:0080176 meningococcal meningitis	https://download.rgd.mcw.edu/ontology/annotated_rgd_objects_by_ontology/with_terms/	MMP13 MMP9
4.26779e-05	3	96	71.5031	DOID:9000784 Fibrosis	https://download.rgd.mcw.edu/ontology/annotated_rgd_objects_by_ontology/with_terms/	MMP9 PPARG MMP2
4.36598e-05	3	97	70.766	DOID:418 systemic scleroderma	https://download.rgd.mcw.edu/ontology/annotated_rgd_objects_by_ontology/with_terms/	MMP9 VEGFA ESR1
4.51806e-05	4	337	27.1585	DOID:2841 asthma	https://download.rgd.mcw.edu/ontology/annotated_rgd_objects_by_ontology/with_terms/	MMP9 HIF1A VEGFA BCL2
4.99458e-05	3	102	67.2971	DOID:9002955 Nerve Degeneration	https://download.rgd.mcw.edu/ontology/annotated_rgd_objects_by_ontology/with_terms/	PPARG VEGFA BCL2
5.15964e-05	4	350	26.1497	DOID:9008443 Colorectal Neoplasms	https://download.rgd.mcw.edu/ontology/annotated_rgd_objects_by_ontology/with_terms/	MMP9 PPARG MMP2 BCL2
5.20869e-05	3	104	66.0029	DOID:9002231 Fetal Growth Retardation	https://download.rgd.mcw.edu/ontology/annotated_rgd_objects_by_ontology/with_terms/	PPARG MMP2 BCL2
5.46825e-05	2	12	381.35	DOID:9001390 Testis Reperfusion Injury	https://download.rgd.mcw.edu/ontology/annotated_rgd_objects_by_ontology/with_terms/	HIF1A BCL2
5.58255e-05	3	107	64.1523	DOID:2921 glomerulonephritis	https://download.rgd.mcw.edu/ontology/annotated_rgd_objects_by_ontology/with_terms/	PPARG VEGFA ESR1
6.35841e-05	2	13	352.015	DOID:2560 morphine dependence	https://download.rgd.mcw.edu/ontology/annotated_rgd_objects_by_ontology/with_terms/	MMP9 BCL2
7.00199e-05	3	116	59.175	DOID:3459 breast carcinoma	https://download.rgd.mcw.edu/ontology/annotated_rgd_objects_by_ontology/with_terms/	STAT1 MMP14 ESR1
7.07931e-05	2	14	326.871	DOID:2738 pseudoxanthoma elasticum	https://download.rgd.mcw.edu/ontology/annotated_rgd_objects_by_ontology/with_terms/	MMP2 VEGFA
7.07931e-05	2	14	326.871	DOID:13714 anodontia	https://download.rgd.mcw.edu/ontology/annotated_rgd_objects_by_ontology/with_terms/	MMP13 MMP9
7.07931e-05	2	14	326.871	DOID:9003819 Anti-Neutrophil Cytoplasmic Antibody-Associated Vasculitis	https://download.rgd.mcw.edu/ontology/annotated_rgd_objects_by_ontology/with_terms/	MMP9 MMP2
7.07931e-05	2	14	326.871	DOID:0060108 brain glioma	https://download.rgd.mcw.edu/ontology/annotated_rgd_objects_by_ontology/with_terms/	VEGFA BCL2
7.07931e-05	2	14	326.871	DOID:0050852 Limb Ischemia	https://download.rgd.mcw.edu/ontology/annotated_rgd_objects_by_ontology/with_terms/	HIF1A VEGFA
7.9701e-05	3	123	55.8073	DOID:850 lung disease	https://download.rgd.mcw.edu/ontology/annotated_rgd_objects_by_ontology/with_terms/	MMP9 HIF1A VEGFA
7.98505e-05	2	15	305.08	DOID:12662 paracoccidioidomycosis	https://download.rgd.mcw.edu/ontology/annotated_rgd_objects_by_ontology/with_terms/	MMP9 MMP2
7.98505e-05	2	15	305.08	DOID:13207 proliferative diabetic retinopathy	https://download.rgd.mcw.edu/ontology/annotated_rgd_objects_by_ontology/with_terms/	PPARG VEGFA
7.9857e-05	3	124	55.3573	DOID:219 colon cancer	https://download.rgd.mcw.edu/ontology/annotated_rgd_objects_by_ontology/with_terms/	PPARG VEGFA BCL2
8.12048e-05	3	125	54.9144	DOID:8893 psoriasis	https://download.rgd.mcw.edu/ontology/annotated_rgd_objects_by_ontology/with_terms/	PPARG HIF1A VEGFA
8.86109e-05	2	16	286.012	DOID:0080001 bone disease	https://download.rgd.mcw.edu/ontology/annotated_rgd_objects_by_ontology/with_terms/	MMP2 ESR1
8.86109e-05	2	16	286.012	DOID:9007748 Retinal Neovascularization	https://download.rgd.mcw.edu/ontology/annotated_rgd_objects_by_ontology/with_terms/	HIF1A VEGFA
9.14413e-05	3	131	52.3992	DOID:11476 osteoporosis	https://download.rgd.mcw.edu/ontology/annotated_rgd_objects_by_ontology/with_terms/	MMP9 BCL2 ESR1
0.000108408	3	139	49.3835	DOID:2671 transitional cell carcinoma	https://download.rgd.mcw.edu/ontology/annotated_rgd_objects_by_ontology/with_terms/	MMP2 BCL2 MMP14
0.000109005	2	18	254.233	DOID:520 aortic disease	https://download.rgd.mcw.edu/ontology/annotated_rgd_objects_by_ontology/with_terms/	MMP9 MMP2
0.000109005	2	18	254.233	DOID:9004643 Urologic Neoplasms	https://download.rgd.mcw.edu/ontology/annotated_rgd_objects_by_ontology/with_terms/	HIF1A VEGFA
0.000109005	2	18	254.233	DOID:1727 retinal vein occlusion	https://download.rgd.mcw.edu/ontology/annotated_rgd_objects_by_ontology/with_terms/	MMP2 VEGFA
0.000120961	2	19	240.853	DOID:9006827 Lung Reperfusion Injury	https://download.rgd.mcw.edu/ontology/annotated_rgd_objects_by_ontology/with_terms/	MMP9 BCL2
0.000131448	3	150	45.762	DOID:9007188 Liver Neoplasms	https://download.rgd.mcw.edu/ontology/annotated_rgd_objects_by_ontology/with_terms/	PPARG MMP14 ESR1
0.000131646	2	20	228.81	DOID:11382 corneal neovascularization	https://download.rgd.mcw.edu/ontology/annotated_rgd_objects_by_ontology/with_terms/	PPARG VEGFA
0.000131646	2	20	228.81	DOID:1073 renal hypertension	https://download.rgd.mcw.edu/ontology/annotated_rgd_objects_by_ontology/with_terms/	MMP9 MMP2
0.00014353	2	21	217.914	DOID:5773 oral submucous fibrosis	https://download.rgd.mcw.edu/ontology/annotated_rgd_objects_by_ontology/with_terms/	MMP9 MMP2
0.00014353	2	21	217.914	DOID:9003870 Herpes Simplex Encephalitis	https://download.rgd.mcw.edu/ontology/annotated_rgd_objects_by_ontology/with_terms/	MMP9 MMP2
0.000147437	4	483	18.9491	DOID:9007383 Chemical and Drug Induced Liver Injury	https://download.rgd.mcw.edu/ontology/annotated_rgd_objects_by_ontology/with_terms/	MMP9 PPARG MMP2 VEGFA
0.000147437	3	158	43.4449	DOID:1824 status epilepticus	https://download.rgd.mcw.edu/ontology/annotated_rgd_objects_by_ontology/with_terms/	MMP9 VEGFA BCL2
0.000153746	2	22	208.009	DOID:13375 temporal arteritis	https://download.rgd.mcw.edu/ontology/annotated_rgd_objects_by_ontology/with_terms/	MMP9 MMP2
0.000153746	2	22	208.009	DOID:9000113 Pneumococcal Meningitis	https://download.rgd.mcw.edu/ontology/annotated_rgd_objects_by_ontology/with_terms/	MMP9 MMP2
0.000161578	3	164	41.8555	DOID:9001586 Experimental Liver Neoplasms	https://download.rgd.mcw.edu/ontology/annotated_rgd_objects_by_ontology/with_terms/	MMP9 MMP2 BCL2
0.000166191	2	23	198.965	DOID:9002661 Diabetes Complications	https://download.rgd.mcw.edu/ontology/annotated_rgd_objects_by_ontology/with_terms/	HIF1A VEGFA
0.000168375	3	167	41.1036	DOID:783 end stage renal disease	https://download.rgd.mcw.edu/ontology/annotated_rgd_objects_by_ontology/with_terms/	PPARG MMP2 BCL2
0.00017335	3	169	40.6172	DOID:305 carcinoma	https://download.rgd.mcw.edu/ontology/annotated_rgd_objects_by_ontology/with_terms/	HIF1A BCL2 ESR1
0.000174544	2	24	190.675	DOID:9002278 Metabolic Bone Diseases	https://download.rgd.mcw.edu/ontology/annotated_rgd_objects_by_ontology/with_terms/	MMP2 ESR1
0.000174544	2	24	190.675	DOID:0050851 glomerulosclerosis	https://download.rgd.mcw.edu/ontology/annotated_rgd_objects_by_ontology/with_terms/	MMP9 PPARG
0.000174544	2	24	190.675	DOID:9000955 Acute Otitis Media	https://download.rgd.mcw.edu/ontology/annotated_rgd_objects_by_ontology/with_terms/	MMP9 MMP2
0.000174544	2	24	190.675	DOID:9008103 Seasonal Allergic Rhinitis	https://download.rgd.mcw.edu/ontology/annotated_rgd_objects_by_ontology/with_terms/	MMP9 VEGFA
0.000187364	2	25	183.048	DOID:13001 carotid stenosis	https://download.rgd.mcw.edu/ontology/annotated_rgd_objects_by_ontology/with_terms/	MMP2 MMP14
0.000187364	2	25	183.048	DOID:9282 ocular hypertension	https://download.rgd.mcw.edu/ontology/annotated_rgd_objects_by_ontology/with_terms/	MMP9 MMP2
0.000200276	3	180	38.135	DOID:11612 polycystic ovary syndrome	https://download.rgd.mcw.edu/ontology/annotated_rgd_objects_by_ontology/with_terms/	MMP2 VEGFA BCL2
0.000200486	2	26	176.008	DOID:9005873 Tongue Neoplasms	https://download.rgd.mcw.edu/ontology/annotated_rgd_objects_by_ontology/with_terms/	VEGFA BCL2
0.000201166	3	181	37.9243	DOID:3770 pulmonary fibrosis	https://download.rgd.mcw.edu/ontology/annotated_rgd_objects_by_ontology/with_terms/	MMP9 MMP2 STAT1
0.000203273	3	182	37.7159	DOID:3083 chronic obstructive pulmonary disease	https://download.rgd.mcw.edu/ontology/annotated_rgd_objects_by_ontology/with_terms/	MMP9 VEGFA MMP14
0.000205415	4	541	16.9176	DOID:9970 obesity	https://download.rgd.mcw.edu/ontology/annotated_rgd_objects_by_ontology/with_terms/	MMP9 PPARG BCL2 ESR1
0.000210144	2	27	169.489	DOID:9004914 Postmenopausal Osteoporosis	https://download.rgd.mcw.edu/ontology/annotated_rgd_objects_by_ontology/with_terms/	HIF1A ESR1
0.000210144	2	27	169.489	DOID:9006041 Osteoarthritis Hip	https://download.rgd.mcw.edu/ontology/annotated_rgd_objects_by_ontology/with_terms/	MMP13 ESR1
0.000223641	2	28	163.436	DOID:11981 morbid obesity	https://download.rgd.mcw.edu/ontology/annotated_rgd_objects_by_ontology/with_terms/	PPARG HIF1A
0.000223641	2	28	163.436	DOID:4724 brain edema	https://download.rgd.mcw.edu/ontology/annotated_rgd_objects_by_ontology/with_terms/	MMP9 VEGFA
0.000238771	2	29	157.8	DOID:9006169 Head and Neck Neoplasms	https://download.rgd.mcw.edu/ontology/annotated_rgd_objects_by_ontology/with_terms/	VEGFA BCL2
0.000239565	3	195	35.2015	DOID:9007096 Stroke	https://download.rgd.mcw.edu/ontology/annotated_rgd_objects_by_ontology/with_terms/	MMP9 MMP2 VEGFA
0.000245534	3	197	34.8442	DOID:11984 hypertrophic cardiomyopathy	https://download.rgd.mcw.edu/ontology/annotated_rgd_objects_by_ontology/with_terms/	MMP9 MMP2 BCL2
0.000270814	3	204	33.6485	DOID:9002762 Ovarian Neoplasms	https://download.rgd.mcw.edu/ontology/annotated_rgd_objects_by_ontology/with_terms/	MMP2 VEGFA BCL2
0.000283354	2	32	143.006	DOID:9477 pulmonary embolism	https://download.rgd.mcw.edu/ontology/annotated_rgd_objects_by_ontology/with_terms/	MMP9 MMP2
0.000283354	2	32	143.006	DOID:13378 Kawasaki disease	https://download.rgd.mcw.edu/ontology/annotated_rgd_objects_by_ontology/with_terms/	MMP9 VEGFA
0.000286137	3	209	32.8435	DOID:9003936 Cardiomegaly	https://download.rgd.mcw.edu/ontology/annotated_rgd_objects_by_ontology/with_terms/	MMP9 MMP2 HIF1A
0.000316334	3	217	31.6327	DOID:9004484 Sepsis	https://download.rgd.mcw.edu/ontology/annotated_rgd_objects_by_ontology/with_terms/	MMP9 MMP2 STAT1
0.000316334	2	34	134.594	DOID:4079 heart valve disease	https://download.rgd.mcw.edu/ontology/annotated_rgd_objects_by_ontology/with_terms/	MMP9 MMP2
0.000346038	2	36	127.117	DOID:9001725 Retina Reperfusion Injury	https://download.rgd.mcw.edu/ontology/annotated_rgd_objects_by_ontology/with_terms/	VEGFA BCL2
0.000346038	2	36	127.117	DOID:9006647 Experimental Autoimmune Neuritis	https://download.rgd.mcw.edu/ontology/annotated_rgd_objects_by_ontology/with_terms/	MMP9 HIF1A
0.000346038	2	36	127.117	DOID:9001403 Bronchopulmonary Dysplasia	https://download.rgd.mcw.edu/ontology/annotated_rgd_objects_by_ontology/with_terms/	MMP9 HIF1A
0.000346038	2	36	127.117	DOID:5517 stomach carcinoma	https://download.rgd.mcw.edu/ontology/annotated_rgd_objects_by_ontology/with_terms/	MMP9 MMP2
0.000356445	3	228	30.1066	DOID:0050700 cardiomyopathy	https://download.rgd.mcw.edu/ontology/annotated_rgd_objects_by_ontology/with_terms/	MMP9 MMP2 VEGFA
0.000361835	2	37	123.681	DOID:9000011 Gallbladder Neoplasms	https://download.rgd.mcw.edu/ontology/annotated_rgd_objects_by_ontology/with_terms/	MMP2 BCL2
0.000376061	3	233	29.4605	DOID:9007102 Myocardial Ischemia	https://download.rgd.mcw.edu/ontology/annotated_rgd_objects_by_ontology/with_terms/	HIF1A VEGFA BCL2
0.000398159	2	39	117.338	DOID:9004969 Neoplasm Recurrence Local	https://download.rgd.mcw.edu/ontology/annotated_rgd_objects_by_ontology/with_terms/	VEGFA ESR1
0.000416823	2	40	114.405	DOID:5679 retinal disease	https://download.rgd.mcw.edu/ontology/annotated_rgd_objects_by_ontology/with_terms/	MMP9 VEGFA
0.000457499	2	42	108.957	DOID:1875 impotence	https://download.rgd.mcw.edu/ontology/annotated_rgd_objects_by_ontology/with_terms/	VEGFA BCL2
0.000522952	2	45	101.693	DOID:2256 osteochondrodysplasia	https://download.rgd.mcw.edu/ontology/annotated_rgd_objects_by_ontology/with_terms/	VEGFA BCL2
0.000564902	2	47	97.366	DOID:8927 learning disability	https://download.rgd.mcw.edu/ontology/annotated_rgd_objects_by_ontology/with_terms/	VEGFA BCL2
0.000564902	2	47	97.366	DOID:11713 diabetic angiopathy	https://download.rgd.mcw.edu/ontology/annotated_rgd_objects_by_ontology/with_terms/	VEGFA MMP14
0.000586318	2	48	95.3375	DOID:5603 T-cell acute lymphoblastic leukemia	https://download.rgd.mcw.edu/ontology/annotated_rgd_objects_by_ontology/with_terms/	STAT1 BCL2
0.000608023	2	49	93.3918	DOID:9001708 Hemorrhagic Shock	https://download.rgd.mcw.edu/ontology/annotated_rgd_objects_by_ontology/with_terms/	BCL2 ESR1
0.000623712	4	751	12.187	DOID:9256 colorectal cancer	https://download.rgd.mcw.edu/ontology/annotated_rgd_objects_by_ontology/with_terms/	MMP9 MMP2 HIF1A VEGFA
0.000623712	2	50	91.524	DOID:1074 kidney failure	https://download.rgd.mcw.edu/ontology/annotated_rgd_objects_by_ontology/with_terms/	PPARG HIF1A
0.000623712	2	50	91.524	DOID:13619 extrahepatic cholestasis	https://download.rgd.mcw.edu/ontology/annotated_rgd_objects_by_ontology/with_terms/	MMP9 MMP2
0.000642592	2	51	89.7294	DOID:9002514 Neointima	https://download.rgd.mcw.edu/ontology/annotated_rgd_objects_by_ontology/with_terms/	MMP9 MMP2
0.000642592	2	51	89.7294	DOID:9000772 Bronchial Hyperreactivity	https://download.rgd.mcw.edu/ontology/annotated_rgd_objects_by_ontology/with_terms/	MMP9 ESR1
0.000658362	2	52	88.0038	DOID:0080322 polycystic kidney disease	https://download.rgd.mcw.edu/ontology/annotated_rgd_objects_by_ontology/with_terms/	PPARG HIF1A
0.000658362	2	52	88.0038	DOID:182 calcinosis	https://download.rgd.mcw.edu/ontology/annotated_rgd_objects_by_ontology/with_terms/	MMP9 MMP2
0.000658362	2	52	88.0038	DOID:4780 anti-basement membrane glomerulonephritis	https://download.rgd.mcw.edu/ontology/annotated_rgd_objects_by_ontology/with_terms/	BCL2 MMP14
0.000680701	2	53	86.3434	DOID:9006102 Right Ventricular Hypertrophy	https://download.rgd.mcw.edu/ontology/annotated_rgd_objects_by_ontology/with_terms/	MMP9 MMP2
0.000703302	2	54	84.7444	DOID:9261 nasopharynx carcinoma	https://download.rgd.mcw.edu/ontology/annotated_rgd_objects_by_ontology/with_terms/	VEGFA BCL2
0.000726164	2	55	83.2036	DOID:10588 adrenoleukodystrophy	https://download.rgd.mcw.edu/ontology/annotated_rgd_objects_by_ontology/with_terms/	MMP9 MMP2
0.000827937	2	59	77.5627	DOID:9004547 Thyroid Neoplasms	https://download.rgd.mcw.edu/ontology/annotated_rgd_objects_by_ontology/with_terms/	PPARG HIF1A
0.000827937	2	59	77.5627	DOID:9007480 Hyperoxia	https://download.rgd.mcw.edu/ontology/annotated_rgd_objects_by_ontology/with_terms/	MMP9 MMP2
0.000880912	2	61	75.0197	DOID:1273 respiratory syncytial virus infectious disease	https://download.rgd.mcw.edu/ontology/annotated_rgd_objects_by_ontology/with_terms/	MMP9 MMP2
0.000905771	2	62	73.8097	DOID:1094 attention deficit hyperactivity disorder	https://download.rgd.mcw.edu/ontology/annotated_rgd_objects_by_ontology/with_terms/	MMP9 VEGFA
0.000926509	2	63	72.6381	DOID:3526 cerebral infarction	https://download.rgd.mcw.edu/ontology/annotated_rgd_objects_by_ontology/with_terms/	MMP9 MMP2
0.000926509	2	63	72.6381	DOID:1574 alcohol use disorder	https://download.rgd.mcw.edu/ontology/annotated_rgd_objects_by_ontology/with_terms/	MMP9 MMP2
0.000951727	2	64	71.5031	DOID:9005539 Familial Prostate Cancer	https://download.rgd.mcw.edu/ontology/annotated_rgd_objects_by_ontology/with_terms/	BCL2 MMP14
0.000977166	2	65	70.4031	DOID:3008 invasive ductal carcinoma	https://download.rgd.mcw.edu/ontology/annotated_rgd_objects_by_ontology/with_terms/	MMP13 HIF1A
0.00100282	2	66	69.3364	DOID:820 myocarditis	https://download.rgd.mcw.edu/ontology/annotated_rgd_objects_by_ontology/with_terms/	MMP9 MMP2
0.001091	2	69	66.3217	DOID:9675 pulmonary emphysema	https://download.rgd.mcw.edu/ontology/annotated_rgd_objects_by_ontology/with_terms/	MMP9 MMP2
0.00110759	2	70	65.3743	DOID:898 autosomal dominant polycystic kidney disease	https://download.rgd.mcw.edu/ontology/annotated_rgd_objects_by_ontology/with_terms/	MMP9 PPARG
0.00110759	2	70	65.3743	DOID:3347 osteosarcoma	https://download.rgd.mcw.edu/ontology/annotated_rgd_objects_by_ontology/with_terms/	MMP2 VEGFA
0.00110759	2	70	65.3743	DOID:1561 cognitive disorder	https://download.rgd.mcw.edu/ontology/annotated_rgd_objects_by_ontology/with_terms/	MMP9 PPARG
0.00125981	2	75	61.016	DOID:2154 nephroblastoma	https://download.rgd.mcw.edu/ontology/annotated_rgd_objects_by_ontology/with_terms/	HIF1A STAT1
0.00125981	2	75	61.016	DOID:3328 temporal lobe epilepsy	https://download.rgd.mcw.edu/ontology/annotated_rgd_objects_by_ontology/with_terms/	MMP9 VEGFA
0.00132181	2	77	59.4312	DOID:1312 focal segmental glomerulosclerosis	https://download.rgd.mcw.edu/ontology/annotated_rgd_objects_by_ontology/with_terms/	MMP9 MMP2
0.00135025	2	78	58.6692	DOID:0050156 idiopathic pulmonary fibrosis	https://download.rgd.mcw.edu/ontology/annotated_rgd_objects_by_ontology/with_terms/	HIF1A ESR1
0.00144936	2	81	56.4963	DOID:1520 colon carcinoma	https://download.rgd.mcw.edu/ontology/annotated_rgd_objects_by_ontology/with_terms/	PPARG VEGFA
0.0014787	2	82	55.8073	DOID:9000117 Esophageal Neoplasms	https://download.rgd.mcw.edu/ontology/annotated_rgd_objects_by_ontology/with_terms/	BCL2 MMP14
0.00150821	2	83	55.1349	DOID:9002170 Experimental Neoplasms	https://download.rgd.mcw.edu/ontology/annotated_rgd_objects_by_ontology/with_terms/	HIF1A VEGFA
0.00160469	2	86	53.2116	DOID:769 neuroblastoma	https://download.rgd.mcw.edu/ontology/annotated_rgd_objects_by_ontology/with_terms/	MMP9 ESR1
0.00160469	2	86	53.2116	DOID:2773 contact dermatitis	https://download.rgd.mcw.edu/ontology/annotated_rgd_objects_by_ontology/with_terms/	VEGFA BCL2
0.00186703	2	93	49.2065	DOID:12336 male infertility	https://download.rgd.mcw.edu/ontology/annotated_rgd_objects_by_ontology/with_terms/	BCL2 ESR1
0.00198014	2	96	47.6688	DOID:9003373 Uterine Cervical Neoplasms	https://download.rgd.mcw.edu/ontology/annotated_rgd_objects_by_ontology/with_terms/	MMP2 VEGFA
0.00222406	2	102	44.8647	DOID:1682 congenital heart disease	https://download.rgd.mcw.edu/ontology/annotated_rgd_objects_by_ontology/with_terms/	HIF1A VEGFA
0.00225788	2	103	44.4291	DOID:9001488 Human Influenza	https://download.rgd.mcw.edu/ontology/annotated_rgd_objects_by_ontology/with_terms/	MMP9 STAT1
0.00233578	2	105	43.5829	DOID:8778 Crohn's disease	https://download.rgd.mcw.edu/ontology/annotated_rgd_objects_by_ontology/with_terms/	PPARG VEGFA
0.00241464	2	107	42.7682	DOID:0080855 Parkinsonism	https://download.rgd.mcw.edu/ontology/annotated_rgd_objects_by_ontology/with_terms/	MMP9 ESR1
0.00244925	2	108	42.3722	DOID:4947 cholangiocarcinoma	https://download.rgd.mcw.edu/ontology/annotated_rgd_objects_by_ontology/with_terms/	MMP9 MMP2
0.00276243	2	115	39.793	DOID:9006646 Metabolic Syndrome	https://download.rgd.mcw.edu/ontology/annotated_rgd_objects_by_ontology/with_terms/	PPARG VEGFA
0.00290139	4	1182	7.74315	DOID:0080600 COVID-19	https://download.rgd.mcw.edu/ontology/annotated_rgd_objects_by_ontology/with_terms/	PPARG MMP2 VEGFA STAT1
0.00293142	2	119	38.4555	DOID:9006223 Kidney Reperfusion Injury	https://download.rgd.mcw.edu/ontology/annotated_rgd_objects_by_ontology/with_terms/	HIF1A BCL2
0.00296804	2	120	38.135	DOID:8577 ulcerative colitis	https://download.rgd.mcw.edu/ontology/annotated_rgd_objects_by_ontology/with_terms/	MMP9 VEGFA
0.00303112	1	3	762.7	DOID:11721 glycogen storage disease VII	https://download.rgd.mcw.edu/ontology/annotated_rgd_objects_by_ontology/with_terms/	HIF1A
0.00303112	1	3	762.7	DOID:0070249 autosomal dominant Emery-Dreifuss muscular dystrophy 4	https://download.rgd.mcw.edu/ontology/annotated_rgd_objects_by_ontology/with_terms/	ESR1
0.00303112	1	3	762.7	DOID:9003444 Mandibuloacral Dysplasia with Type A Lipodystrophy	https://download.rgd.mcw.edu/ontology/annotated_rgd_objects_by_ontology/with_terms/	MMP9
0.00303112	1	3	762.7	DOID:0111136 congenital generalized lipodystrophy type 2	https://download.rgd.mcw.edu/ontology/annotated_rgd_objects_by_ontology/with_terms/	PPARG
0.00303112	1	3	762.7	DOID:0080979 arthrogryposis multiplex congenita-3	https://download.rgd.mcw.edu/ontology/annotated_rgd_objects_by_ontology/with_terms/	ESR1
0.00303112	1	3	762.7	DOID:0070204 familial partial lipodystrophy type 3	https://download.rgd.mcw.edu/ontology/annotated_rgd_objects_by_ontology/with_terms/	PPARG
0.00303112	1	3	762.7	DOID:9286 priapism	https://download.rgd.mcw.edu/ontology/annotated_rgd_objects_by_ontology/with_terms/	BCL2
0.00303112	1	3	762.7	DOID:0080933 immunoglobulin light chain amyloidosis	https://download.rgd.mcw.edu/ontology/annotated_rgd_objects_by_ontology/with_terms/	MMP2
0.00303112	1	3	762.7	DOID:9002239 Estrogen Resistance	https://download.rgd.mcw.edu/ontology/annotated_rgd_objects_by_ontology/with_terms/	ESR1
0.00303112	1	3	762.7	DOID:8881 rosacea	https://download.rgd.mcw.edu/ontology/annotated_rgd_objects_by_ontology/with_terms/	MMP9
0.00303112	1	3	762.7	DOID:9005228 Musculoskeletal Pain	https://download.rgd.mcw.edu/ontology/annotated_rgd_objects_by_ontology/with_terms/	ESR1
0.00303112	1	3	762.7	DOID:4250 conjunctivochalasis	https://download.rgd.mcw.edu/ontology/annotated_rgd_objects_by_ontology/with_terms/	MMP9
0.00303112	1	3	762.7	DOID:9004038 Kashin-Beck Disease	https://download.rgd.mcw.edu/ontology/annotated_rgd_objects_by_ontology/with_terms/	BCL2
0.00303112	1	3	762.7	DOID:5213 chronic inflammatory demyelinating polyradiculoneuropathy	https://download.rgd.mcw.edu/ontology/annotated_rgd_objects_by_ontology/with_terms/	MMP9
0.00303112	1	3	762.7	DOID:1687 neovascular glaucoma	https://download.rgd.mcw.edu/ontology/annotated_rgd_objects_by_ontology/with_terms/	VEGFA
0.00303112	1	3	762.7	DOID:11613 hyperandrogenism	https://download.rgd.mcw.edu/ontology/annotated_rgd_objects_by_ontology/with_terms/	PPARG
0.00303112	1	3	762.7	DOID:9000173 Eye Burns	https://download.rgd.mcw.edu/ontology/annotated_rgd_objects_by_ontology/with_terms/	PPARG
0.00303112	1	3	762.7	DOID:9007334 Small-For-Size Syndrome	https://download.rgd.mcw.edu/ontology/annotated_rgd_objects_by_ontology/with_terms/	VEGFA
0.00347299	2	135	33.8978	DOID:2394 ovarian cancer	https://download.rgd.mcw.edu/ontology/annotated_rgd_objects_by_ontology/with_terms/	HIF1A ESR1
0.00371736	2	140	32.6871	DOID:9004616 Left Ventricular Hypertrophy	https://download.rgd.mcw.edu/ontology/annotated_rgd_objects_by_ontology/with_terms/	PPARG MMP2
0.00376453	1	4	572.025	DOID:5688 Werner syndrome	https://download.rgd.mcw.edu/ontology/annotated_rgd_objects_by_ontology/with_terms/	HIF1A
0.00376453	1	4	572.025	DOID:0080207 CAKUT2	https://download.rgd.mcw.edu/ontology/annotated_rgd_objects_by_ontology/with_terms/	MMP9
0.00376453	1	4	572.025	DOID:0080027 spondyloepimetaphyseal dysplasia	https://download.rgd.mcw.edu/ontology/annotated_rgd_objects_by_ontology/with_terms/	MMP13
0.00376453	1	4	572.025	DOID:9001041 Asphyxia	https://download.rgd.mcw.edu/ontology/annotated_rgd_objects_by_ontology/with_terms/	HIF1A
0.00376453	1	4	572.025	DOID:7736 retinal telangiectasia	https://download.rgd.mcw.edu/ontology/annotated_rgd_objects_by_ontology/with_terms/	VEGFA
0.00376453	1	4	572.025	DOID:9004739 Cicatrix	https://download.rgd.mcw.edu/ontology/annotated_rgd_objects_by_ontology/with_terms/	MMP9
0.00376453	1	4	572.025	DOID:8505 dermatitis herpetiformis	https://download.rgd.mcw.edu/ontology/annotated_rgd_objects_by_ontology/with_terms/	VEGFA
0.00376453	1	4	572.025	DOID:9005269 Angina Stable	https://download.rgd.mcw.edu/ontology/annotated_rgd_objects_by_ontology/with_terms/	MMP9
0.00376453	1	4	572.025	DOID:9007429 Soft Tissue Neoplasms	https://download.rgd.mcw.edu/ontology/annotated_rgd_objects_by_ontology/with_terms/	BCL2
0.00376453	1	4	572.025	DOID:9001627 Pathologic Constriction	https://download.rgd.mcw.edu/ontology/annotated_rgd_objects_by_ontology/with_terms/	MMP9
0.00376453	1	4	572.025	DOID:4468 clear cell adenocarcinoma	https://download.rgd.mcw.edu/ontology/annotated_rgd_objects_by_ontology/with_terms/	BCL2
0.00376453	1	4	572.025	DOID:9008225 Respirovirus Infections	https://download.rgd.mcw.edu/ontology/annotated_rgd_objects_by_ontology/with_terms/	MMP9
0.00376453	1	4	572.025	DOID:3087 gingivitis	https://download.rgd.mcw.edu/ontology/annotated_rgd_objects_by_ontology/with_terms/	VEGFA
0.00376453	1	4	572.025	DOID:9000555 Vulvar Lichen Sclerosus	https://download.rgd.mcw.edu/ontology/annotated_rgd_objects_by_ontology/with_terms/	ESR1
0.00376453	1	4	572.025	DOID:9005040 Hand Osteoarthritis	https://download.rgd.mcw.edu/ontology/annotated_rgd_objects_by_ontology/with_terms/	ESR1
0.00376453	1	4	572.025	DOID:3179 inverted papilloma	https://download.rgd.mcw.edu/ontology/annotated_rgd_objects_by_ontology/with_terms/	VEGFA
0.00376453	1	4	572.025	DOID:3512 neurofibrosarcoma	https://download.rgd.mcw.edu/ontology/annotated_rgd_objects_by_ontology/with_terms/	VEGFA
0.00388058	2	148	30.9203	DOID:12858 Huntington's disease	https://download.rgd.mcw.edu/ontology/annotated_rgd_objects_by_ontology/with_terms/	MMP9 BCL2
0.00423553	2	155	29.5239	DOID:9005930 Endotoxemia	https://download.rgd.mcw.edu/ontology/annotated_rgd_objects_by_ontology/with_terms/	PPARG BCL2
0.00427427	2	156	29.3346	DOID:9538 multiple myeloma	https://download.rgd.mcw.edu/ontology/annotated_rgd_objects_by_ontology/with_terms/	VEGFA BCL2
0.00430236	1	5	457.62	DOID:0080334 aortic valve disease 2	https://download.rgd.mcw.edu/ontology/annotated_rgd_objects_by_ontology/with_terms/	MMP2
0.00430236	1	5	457.62	DOID:9008426 Focal Cortical Dysplasia of Taylor	https://download.rgd.mcw.edu/ontology/annotated_rgd_objects_by_ontology/with_terms/	MMP9
0.00430236	1	5	457.62	DOID:4644 epidermolysis bullosa simplex	https://download.rgd.mcw.edu/ontology/annotated_rgd_objects_by_ontology/with_terms/	MMP9
0.00430236	1	5	457.62	DOID:8691 mycosis fungoides	https://download.rgd.mcw.edu/ontology/annotated_rgd_objects_by_ontology/with_terms/	HIF1A
0.00430236	2	162	28.2481	DOID:9000403 Animal Mammary Neoplasms	https://download.rgd.mcw.edu/ontology/annotated_rgd_objects_by_ontology/with_terms/	MMP9 ESR1
0.00430236	2	159	28.7811	DOID:9008731 Craniofacial Abnormalities	https://download.rgd.mcw.edu/ontology/annotated_rgd_objects_by_ontology/with_terms/	MMP13 MMP2
0.00430236	1	5	457.62	DOID:4545 mesenchymal chondrosarcoma	https://download.rgd.mcw.edu/ontology/annotated_rgd_objects_by_ontology/with_terms/	BCL2
0.00430236	1	5	457.62	DOID:9002056 Arterial Injury	https://download.rgd.mcw.edu/ontology/annotated_rgd_objects_by_ontology/with_terms/	MMP9
0.00430236	1	5	457.62	DOID:9003386 Sunburn	https://download.rgd.mcw.edu/ontology/annotated_rgd_objects_by_ontology/with_terms/	MMP9
0.00430236	1	5	457.62	DOID:9004980 Chronobiology Disorders	https://download.rgd.mcw.edu/ontology/annotated_rgd_objects_by_ontology/with_terms/	PPARG
0.00430236	1	5	457.62	DOID:12986 leukostasis	https://download.rgd.mcw.edu/ontology/annotated_rgd_objects_by_ontology/with_terms/	PPARG
0.00430236	1	5	457.62	DOID:9006447 Eye Injuries	https://download.rgd.mcw.edu/ontology/annotated_rgd_objects_by_ontology/with_terms/	PPARG
0.00430236	1	5	457.62	DOID:3721 plasmacytoma	https://download.rgd.mcw.edu/ontology/annotated_rgd_objects_by_ontology/with_terms/	BCL2
0.00430236	1	5	457.62	DOID:2508 Takayasu's arteritis	https://download.rgd.mcw.edu/ontology/annotated_rgd_objects_by_ontology/with_terms/	MMP9
0.00430236	1	5	457.62	DOID:8440 ileus	https://download.rgd.mcw.edu/ontology/annotated_rgd_objects_by_ontology/with_terms/	MMP9
0.00430236	1	5	457.62	DOID:9002467 Mycoplasma Infections	https://download.rgd.mcw.edu/ontology/annotated_rgd_objects_by_ontology/with_terms/	MMP9
0.00430236	1	5	457.62	DOID:9006487 Reoviridae Infections	https://download.rgd.mcw.edu/ontology/annotated_rgd_objects_by_ontology/with_terms/	STAT1
0.00430236	1	5	457.62	DOID:9005600 Infarction	https://download.rgd.mcw.edu/ontology/annotated_rgd_objects_by_ontology/with_terms/	HIF1A
0.00430236	1	5	457.62	DOID:9004210 Tympanic Membrane Perforation	https://download.rgd.mcw.edu/ontology/annotated_rgd_objects_by_ontology/with_terms/	VEGFA
0.00430236	1	5	457.62	DOID:3314 angiomyolipoma	https://download.rgd.mcw.edu/ontology/annotated_rgd_objects_by_ontology/with_terms/	STAT1
0.00430236	1	5	457.62	DOID:9006062 Nervous System Trauma	https://download.rgd.mcw.edu/ontology/annotated_rgd_objects_by_ontology/with_terms/	STAT1
0.00430236	1	5	457.62	DOID:8029 sporadic breast cancer	https://download.rgd.mcw.edu/ontology/annotated_rgd_objects_by_ontology/with_terms/	ESR1
0.00430236	1	5	457.62	DOID:9005181 Multi-Infarct Dementia	https://download.rgd.mcw.edu/ontology/annotated_rgd_objects_by_ontology/with_terms/	BCL2
0.00498156	1	6	381.35	DOID:3946 pituitary-dependent Cushing's disease	https://download.rgd.mcw.edu/ontology/annotated_rgd_objects_by_ontology/with_terms/	PPARG
0.00498156	1	6	381.35	DOID:6195 conjunctivitis	https://download.rgd.mcw.edu/ontology/annotated_rgd_objects_by_ontology/with_terms/	MMP2
0.00498156	1	6	381.35	DOID:1245 vulva cancer	https://download.rgd.mcw.edu/ontology/annotated_rgd_objects_by_ontology/with_terms/	MMP13
0.00498156	1	6	381.35	DOID:9004272 Varicose Ulcer	https://download.rgd.mcw.edu/ontology/annotated_rgd_objects_by_ontology/with_terms/	ESR1
0.00498156	1	6	381.35	DOID:9002283 Experimental Allergic Asthma	https://download.rgd.mcw.edu/ontology/annotated_rgd_objects_by_ontology/with_terms/	BCL2
0.00498156	1	6	381.35	DOID:2123 tularemia	https://download.rgd.mcw.edu/ontology/annotated_rgd_objects_by_ontology/with_terms/	MMP9
0.00498156	1	6	381.35	DOID:9007181 Osteoporotic Fractures	https://download.rgd.mcw.edu/ontology/annotated_rgd_objects_by_ontology/with_terms/	ESR1
0.00498156	1	6	381.35	DOID:9003230 Graft Occlusion Vascular	https://download.rgd.mcw.edu/ontology/annotated_rgd_objects_by_ontology/with_terms/	MMP2
0.00498156	1	6	381.35	DOID:0050185 erythema multiforme	https://download.rgd.mcw.edu/ontology/annotated_rgd_objects_by_ontology/with_terms/	VEGFA
0.00498156	1	6	381.35	DOID:12935 alcoholic cardiomyopathy	https://download.rgd.mcw.edu/ontology/annotated_rgd_objects_by_ontology/with_terms/	PPARG
0.00498156	1	6	381.35	DOID:1584 acute chest syndrome	https://download.rgd.mcw.edu/ontology/annotated_rgd_objects_by_ontology/with_terms/	VEGFA
0.0052025	2	183	25.0066	DOID:10534 stomach cancer	https://download.rgd.mcw.edu/ontology/annotated_rgd_objects_by_ontology/with_terms/	MMP9 BCL2
0.00563189	2	191	23.9592	DOID:9006205 Animal Disease Models	https://download.rgd.mcw.edu/ontology/annotated_rgd_objects_by_ontology/with_terms/	MMP9 ESR1
0.00563189	1	7	326.871	DOID:5485 synovial sarcoma	https://download.rgd.mcw.edu/ontology/annotated_rgd_objects_by_ontology/with_terms/	BCL2
0.00563189	1	7	326.871	DOID:2596 larynx cancer	https://download.rgd.mcw.edu/ontology/annotated_rgd_objects_by_ontology/with_terms/	VEGFA
0.00563189	1	7	326.871	DOID:10159 osteonecrosis	https://download.rgd.mcw.edu/ontology/annotated_rgd_objects_by_ontology/with_terms/	MMP2
0.00563189	1	7	326.871	DOID:9007482 Bone Metastasis	https://download.rgd.mcw.edu/ontology/annotated_rgd_objects_by_ontology/with_terms/	MMP13
0.00563189	1	7	326.871	DOID:9007877 Fetal Hypoxia	https://download.rgd.mcw.edu/ontology/annotated_rgd_objects_by_ontology/with_terms/	MMP13
0.00563189	1	7	326.871	DOID:9002407 Spinal Fractures	https://download.rgd.mcw.edu/ontology/annotated_rgd_objects_by_ontology/with_terms/	ESR1
0.00563189	1	7	326.871	DOID:9000111 Radiation Injuries	https://download.rgd.mcw.edu/ontology/annotated_rgd_objects_by_ontology/with_terms/	HIF1A
0.00563189	1	7	326.871	DOID:9810 polyarteritis nodosa	https://download.rgd.mcw.edu/ontology/annotated_rgd_objects_by_ontology/with_terms/	VEGFA
0.00606124	2	201	22.7672	DOID:9002211 Hyperalgesia	https://download.rgd.mcw.edu/ontology/annotated_rgd_objects_by_ontology/with_terms/	HIF1A ESR1
0.00615127	1	8	286.012	DOID:0111253 neurofibromatosis 1	https://download.rgd.mcw.edu/ontology/annotated_rgd_objects_by_ontology/with_terms/	VEGFA
0.00615127	1	8	286.012	DOID:0050440 familial partial lipodystrophy	https://download.rgd.mcw.edu/ontology/annotated_rgd_objects_by_ontology/with_terms/	PPARG
0.00615127	1	8	286.012	DOID:13515 tuberous sclerosis	https://download.rgd.mcw.edu/ontology/annotated_rgd_objects_by_ontology/with_terms/	MMP9
0.00615127	1	8	286.012	DOID:2058 chronic mucocutaneous candidiasis	https://download.rgd.mcw.edu/ontology/annotated_rgd_objects_by_ontology/with_terms/	STAT1
0.00615127	1	8	286.012	DOID:9005147 Hydatidiform Mole	https://download.rgd.mcw.edu/ontology/annotated_rgd_objects_by_ontology/with_terms/	MMP2
0.00615127	1	8	286.012	DOID:14268 sclerosing cholangitis	https://download.rgd.mcw.edu/ontology/annotated_rgd_objects_by_ontology/with_terms/	HIF1A
0.00615127	1	8	286.012	DOID:799 varicose veins	https://download.rgd.mcw.edu/ontology/annotated_rgd_objects_by_ontology/with_terms/	MMP9
0.00615127	1	8	286.012	DOID:9008622 Adrenal Insufficiency	https://download.rgd.mcw.edu/ontology/annotated_rgd_objects_by_ontology/with_terms/	BCL2
0.00615127	1	8	286.012	DOID:3071 gliosarcoma	https://download.rgd.mcw.edu/ontology/annotated_rgd_objects_by_ontology/with_terms/	VEGFA
0.00615127	1	8	286.012	DOID:900 hepatopulmonary syndrome	https://download.rgd.mcw.edu/ontology/annotated_rgd_objects_by_ontology/with_terms/	VEGFA
0.00615127	1	8	286.012	DOID:12337 varicocele	https://download.rgd.mcw.edu/ontology/annotated_rgd_objects_by_ontology/with_terms/	HIF1A
0.00615127	1	8	286.012	DOID:9003157 Respiratory Sounds	https://download.rgd.mcw.edu/ontology/annotated_rgd_objects_by_ontology/with_terms/	MMP9
0.00615127	1	8	286.012	DOID:0050850 diabetic encephalopathy	https://download.rgd.mcw.edu/ontology/annotated_rgd_objects_by_ontology/with_terms/	PPARG
0.00615127	1	8	286.012	DOID:9003919 Urination Disorders	https://download.rgd.mcw.edu/ontology/annotated_rgd_objects_by_ontology/with_terms/	ESR1
0.00675977	1	9	254.233	DOID:5425 ovarian hyperstimulation syndrome	https://download.rgd.mcw.edu/ontology/annotated_rgd_objects_by_ontology/with_terms/	VEGFA
0.00675977	1	9	254.233	DOID:11294 arteriovenous malformation	https://download.rgd.mcw.edu/ontology/annotated_rgd_objects_by_ontology/with_terms/	MMP9
0.00675977	1	9	254.233	DOID:9008914 Lead Poisoning	https://download.rgd.mcw.edu/ontology/annotated_rgd_objects_by_ontology/with_terms/	MMP9
0.00675977	1	9	254.233	DOID:9003613 Laryngeal Neoplasms	https://download.rgd.mcw.edu/ontology/annotated_rgd_objects_by_ontology/with_terms/	MMP9
0.00675977	1	9	254.233	DOID:9003219 Invasive Pulmonary Aspergillosis	https://download.rgd.mcw.edu/ontology/annotated_rgd_objects_by_ontology/with_terms/	VEGFA
0.00675977	1	9	254.233	DOID:0080177 hepatic veno-occlusive disease	https://download.rgd.mcw.edu/ontology/annotated_rgd_objects_by_ontology/with_terms/	MMP9
0.00675977	1	9	254.233	DOID:9003646 Arterial Thrombosis	https://download.rgd.mcw.edu/ontology/annotated_rgd_objects_by_ontology/with_terms/	HIF1A
0.00675977	1	9	254.233	DOID:9003204 Neovascularization Pathologic	https://download.rgd.mcw.edu/ontology/annotated_rgd_objects_by_ontology/with_terms/	VEGFA
0.00732006	1	10	228.81	DOID:0111618 autosomal recessive spinocerebellar ataxia 8	https://download.rgd.mcw.edu/ontology/annotated_rgd_objects_by_ontology/with_terms/	ESR1
0.00732006	1	10	228.81	DOID:9000585 Intervertebral Disc Disease	https://download.rgd.mcw.edu/ontology/annotated_rgd_objects_by_ontology/with_terms/	HIF1A
0.00732006	1	10	228.81	DOID:255 hemangioma	https://download.rgd.mcw.edu/ontology/annotated_rgd_objects_by_ontology/with_terms/	MMP2
0.00732006	1	10	228.81	DOID:8549 chronic ulcer of skin	https://download.rgd.mcw.edu/ontology/annotated_rgd_objects_by_ontology/with_terms/	MMP9
0.00732006	1	10	228.81	DOID:0060611 abdominal obesity-metabolic syndrome	https://download.rgd.mcw.edu/ontology/annotated_rgd_objects_by_ontology/with_terms/	PPARG
0.00732006	1	10	228.81	DOID:14221 abdominal obesity-metabolic syndrome 1	https://download.rgd.mcw.edu/ontology/annotated_rgd_objects_by_ontology/with_terms/	BCL2
0.00732006	1	10	228.81	DOID:0050697 chorioamnionitis	https://download.rgd.mcw.edu/ontology/annotated_rgd_objects_by_ontology/with_terms/	MMP9
0.00732006	1	10	228.81	DOID:2988 antiphospholipid syndrome	https://download.rgd.mcw.edu/ontology/annotated_rgd_objects_by_ontology/with_terms/	PPARG
0.00732006	1	10	228.81	DOID:9006081 Osteolysis	https://download.rgd.mcw.edu/ontology/annotated_rgd_objects_by_ontology/with_terms/	MMP2
0.00787404	1	11	208.009	DOID:9006494 Follicular Thyroid Cancer	https://download.rgd.mcw.edu/ontology/annotated_rgd_objects_by_ontology/with_terms/	PPARG
0.00787404	1	11	208.009	DOID:14261 fragile X syndrome	https://download.rgd.mcw.edu/ontology/annotated_rgd_objects_by_ontology/with_terms/	MMP9
0.00787404	1	11	208.009	DOID:9000888 Pregnancy in Diabetics	https://download.rgd.mcw.edu/ontology/annotated_rgd_objects_by_ontology/with_terms/	VEGFA
0.00787404	1	11	208.009	DOID:9006281 Temporomandibular Joint Disorders	https://download.rgd.mcw.edu/ontology/annotated_rgd_objects_by_ontology/with_terms/	HIF1A
0.00787404	1	11	208.009	DOID:9563 bronchiectasis	https://download.rgd.mcw.edu/ontology/annotated_rgd_objects_by_ontology/with_terms/	MMP9
0.00787404	1	11	208.009	DOID:0060643 primary sclerosing cholangitis	https://download.rgd.mcw.edu/ontology/annotated_rgd_objects_by_ontology/with_terms/	VEGFA
0.00787404	1	11	208.009	DOID:9006966 Pseudomonas Aeruginosa Keratitis	https://download.rgd.mcw.edu/ontology/annotated_rgd_objects_by_ontology/with_terms/	MMP9
0.00787404	1	11	208.009	DOID:9000288 Chronic Intermittent Hypoxia	https://download.rgd.mcw.edu/ontology/annotated_rgd_objects_by_ontology/with_terms/	BCL2
0.00807315	2	247	18.5271	DOID:9119 acute myeloid leukemia	https://download.rgd.mcw.edu/ontology/annotated_rgd_objects_by_ontology/with_terms/	VEGFA BCL2
0.00835915	1	12	190.675	DOID:0050117 disease by infectious agent	https://download.rgd.mcw.edu/ontology/annotated_rgd_objects_by_ontology/with_terms/	STAT1
0.00835915	1	12	190.675	DOID:9004237 Hyperoxic Lung Injury	https://download.rgd.mcw.edu/ontology/annotated_rgd_objects_by_ontology/with_terms/	MMP9
0.00835915	1	12	190.675	DOID:12689 acoustic neuroma	https://download.rgd.mcw.edu/ontology/annotated_rgd_objects_by_ontology/with_terms/	VEGFA
0.00835915	1	12	190.675	DOID:9470 bacterial meningitis	https://download.rgd.mcw.edu/ontology/annotated_rgd_objects_by_ontology/with_terms/	MMP9
0.00835915	1	12	190.675	DOID:0050827 rheumatic heart disease	https://download.rgd.mcw.edu/ontology/annotated_rgd_objects_by_ontology/with_terms/	MMP9
0.00835915	1	12	190.675	DOID:4449 macular retinal edema	https://download.rgd.mcw.edu/ontology/annotated_rgd_objects_by_ontology/with_terms/	VEGFA
0.00835915	1	12	190.675	DOID:9006832 Puromycin Aminonucleoside Nephrosis	https://download.rgd.mcw.edu/ontology/annotated_rgd_objects_by_ontology/with_terms/	MMP2
0.00835915	1	12	190.675	DOID:646 viral encephalitis	https://download.rgd.mcw.edu/ontology/annotated_rgd_objects_by_ontology/with_terms/	MMP9
0.00835915	1	12	190.675	DOID:9008212 Diabetic Foot	https://download.rgd.mcw.edu/ontology/annotated_rgd_objects_by_ontology/with_terms/	MMP9
0.00884177	1	13	176.008	DOID:0050784 primary progressive multiple sclerosis	https://download.rgd.mcw.edu/ontology/annotated_rgd_objects_by_ontology/with_terms/	MMP9
0.00884177	1	13	176.008	DOID:9004729 Nontuberculous Mycobacterium Infections	https://download.rgd.mcw.edu/ontology/annotated_rgd_objects_by_ontology/with_terms/	STAT1
0.00884177	1	13	176.008	DOID:811 lipodystrophy	https://download.rgd.mcw.edu/ontology/annotated_rgd_objects_by_ontology/with_terms/	PPARG
0.00884177	1	13	176.008	DOID:9000156 Metaplasia	https://download.rgd.mcw.edu/ontology/annotated_rgd_objects_by_ontology/with_terms/	BCL2
0.00884177	1	13	176.008	DOID:9008138 Ductal Carcinoma	https://download.rgd.mcw.edu/ontology/annotated_rgd_objects_by_ontology/with_terms/	HIF1A
0.00884177	1	13	176.008	DOID:8869 neuromyelitis optica	https://download.rgd.mcw.edu/ontology/annotated_rgd_objects_by_ontology/with_terms/	MMP9
0.00884177	1	13	176.008	DOID:9655 oral mucosa leukoplakia	https://download.rgd.mcw.edu/ontology/annotated_rgd_objects_by_ontology/with_terms/	BCL2
0.00884177	1	13	176.008	DOID:106 pleural tuberculosis	https://download.rgd.mcw.edu/ontology/annotated_rgd_objects_by_ontology/with_terms/	MMP9
0.00884177	1	13	176.008	DOID:13948 bladder neck obstruction	https://download.rgd.mcw.edu/ontology/annotated_rgd_objects_by_ontology/with_terms/	HIF1A
0.00932574	1	14	163.436	DOID:1724 duodenal ulcer	https://download.rgd.mcw.edu/ontology/annotated_rgd_objects_by_ontology/with_terms/	VEGFA
0.00932574	1	14	163.436	DOID:9002055 Chronic Allograft Nephropathy	https://download.rgd.mcw.edu/ontology/annotated_rgd_objects_by_ontology/with_terms/	PPARG
0.00932574	1	14	163.436	DOID:9003049 Femur Head Necrosis	https://download.rgd.mcw.edu/ontology/annotated_rgd_objects_by_ontology/with_terms/	HIF1A
0.00932574	1	14	163.436	DOID:321 tropical spastic paraparesis	https://download.rgd.mcw.edu/ontology/annotated_rgd_objects_by_ontology/with_terms/	MMP2
0.00932574	1	14	163.436	DOID:2055 post-traumatic stress disorder	https://download.rgd.mcw.edu/ontology/annotated_rgd_objects_by_ontology/with_terms/	BCL2
0.00932574	1	14	163.436	DOID:2696 Leydig cell tumor	https://download.rgd.mcw.edu/ontology/annotated_rgd_objects_by_ontology/with_terms/	ESR1
0.00932574	1	14	163.436	DOID:8544 chronic fatigue syndrome	https://download.rgd.mcw.edu/ontology/annotated_rgd_objects_by_ontology/with_terms/	VEGFA
0.00932574	1	14	163.436	DOID:9001415 Mycobacterium Infections	https://download.rgd.mcw.edu/ontology/annotated_rgd_objects_by_ontology/with_terms/	STAT1
0.0098393	1	15	152.54	DOID:1432 blindness	https://download.rgd.mcw.edu/ontology/annotated_rgd_objects_by_ontology/with_terms/	VEGFA
0.0098393	1	15	152.54	DOID:1657 ventricular septal defect	https://download.rgd.mcw.edu/ontology/annotated_rgd_objects_by_ontology/with_terms/	MMP9
0.0098393	1	15	152.54	DOID:5295 intestinal disease	https://download.rgd.mcw.edu/ontology/annotated_rgd_objects_by_ontology/with_terms/	BCL2
0.0098393	1	15	152.54	DOID:9003654 Testicular Germ Cell Tumor	https://download.rgd.mcw.edu/ontology/annotated_rgd_objects_by_ontology/with_terms/	MMP2
0.0098393	1	15	152.54	DOID:12155 lymphocytic choriomeningitis	https://download.rgd.mcw.edu/ontology/annotated_rgd_objects_by_ontology/with_terms/	STAT1
0.0098393	1	15	152.54	DOID:13139 crescentic glomerulonephritis	https://download.rgd.mcw.edu/ontology/annotated_rgd_objects_by_ontology/with_terms/	MMP9
0.0104147	1	16	143.006	DOID:9007970 Chronic Cerebral Hypoperfusion	https://download.rgd.mcw.edu/ontology/annotated_rgd_objects_by_ontology/with_terms/	HIF1A
0.0104147	1	16	143.006	DOID:9005207 Nasopharyngeal Neoplasms	https://download.rgd.mcw.edu/ontology/annotated_rgd_objects_by_ontology/with_terms/	MMP2
0.0104147	1	16	143.006	DOID:9000326 Thrombotic Microangiopathies	https://download.rgd.mcw.edu/ontology/annotated_rgd_objects_by_ontology/with_terms/	VEGFA
0.0106484	2	299	15.305	DOID:3070 high grade glioma	https://download.rgd.mcw.edu/ontology/annotated_rgd_objects_by_ontology/with_terms/	PPARG MMP2
0.0108206	1	17	134.594	DOID:2234 focal epilepsy	https://download.rgd.mcw.edu/ontology/annotated_rgd_objects_by_ontology/with_terms/	MMP9
0.0108206	2	302	15.153	DOID:9005172 Lung Neoplasms	https://download.rgd.mcw.edu/ontology/annotated_rgd_objects_by_ontology/with_terms/	MMP9 ESR1
0.0108206	1	17	134.594	DOID:5434 scrapie	https://download.rgd.mcw.edu/ontology/annotated_rgd_objects_by_ontology/with_terms/	STAT1
0.0108206	1	17	134.594	DOID:2615 papilloma	https://download.rgd.mcw.edu/ontology/annotated_rgd_objects_by_ontology/with_terms/	MMP2
0.0108206	1	17	134.594	DOID:9003036 Oral Lichen Planus	https://download.rgd.mcw.edu/ontology/annotated_rgd_objects_by_ontology/with_terms/	MMP2
0.0108206	1	17	134.594	DOID:9007651 Chronic Bronchitis	https://download.rgd.mcw.edu/ontology/annotated_rgd_objects_by_ontology/with_terms/	VEGFA
0.0108206	1	17	134.594	DOID:8646 substance-induced psychosis	https://download.rgd.mcw.edu/ontology/annotated_rgd_objects_by_ontology/with_terms/	ESR1
0.0108206	1	17	134.594	DOID:9004240 Phyllodes Tumor	https://download.rgd.mcw.edu/ontology/annotated_rgd_objects_by_ontology/with_terms/	HIF1A
0.0113168	1	18	127.117	DOID:0080745 polymyositis	https://download.rgd.mcw.edu/ontology/annotated_rgd_objects_by_ontology/with_terms/	MMP9
0.0113168	1	18	127.117	DOID:9003507 Premature Birth	https://download.rgd.mcw.edu/ontology/annotated_rgd_objects_by_ontology/with_terms/	MMP9
0.0113168	1	18	127.117	DOID:9002739 Female Urogenital Diseases	https://download.rgd.mcw.edu/ontology/annotated_rgd_objects_by_ontology/with_terms/	ESR1
0.0113168	1	18	127.117	DOID:9005941 Rhinosinusitis	https://download.rgd.mcw.edu/ontology/annotated_rgd_objects_by_ontology/with_terms/	MMP9
0.0113168	1	18	127.117	DOID:9007874 Liver Failure	https://download.rgd.mcw.edu/ontology/annotated_rgd_objects_by_ontology/with_terms/	VEGFA
0.0118575	1	19	120.426	DOID:0080138 multiple congenital anomalies-hypotonia-seizures syndrome 1	https://download.rgd.mcw.edu/ontology/annotated_rgd_objects_by_ontology/with_terms/	BCL2
0.0118575	1	19	120.426	DOID:2876 laryngeal squamous cell carcinoma	https://download.rgd.mcw.edu/ontology/annotated_rgd_objects_by_ontology/with_terms/	MMP2
0.0118575	1	19	120.426	DOID:14228 oligospermia	https://download.rgd.mcw.edu/ontology/annotated_rgd_objects_by_ontology/with_terms/	ESR1
0.0124197	1	20	114.405	DOID:0001816 angiosarcoma	https://download.rgd.mcw.edu/ontology/annotated_rgd_objects_by_ontology/with_terms/	VEGFA
0.0124197	1	20	114.405	DOID:9008821 Otitis Media with Effusion	https://download.rgd.mcw.edu/ontology/annotated_rgd_objects_by_ontology/with_terms/	VEGFA
0.0128545	1	21	108.957	DOID:9005519 Hyperlipoproteinemia Type II	https://download.rgd.mcw.edu/ontology/annotated_rgd_objects_by_ontology/with_terms/	MMP9
0.0128545	1	21	108.957	DOID:9455 lipid storage disease	https://download.rgd.mcw.edu/ontology/annotated_rgd_objects_by_ontology/with_terms/	PPARG
0.0128545	1	21	108.957	DOID:13550 angle-closure glaucoma	https://download.rgd.mcw.edu/ontology/annotated_rgd_objects_by_ontology/with_terms/	MMP9
0.0128545	1	21	108.957	DOID:0014667 disease of metabolism	https://download.rgd.mcw.edu/ontology/annotated_rgd_objects_by_ontology/with_terms/	PPARG
0.0128545	1	21	108.957	DOID:0050873 follicular lymphoma	https://download.rgd.mcw.edu/ontology/annotated_rgd_objects_by_ontology/with_terms/	BCL2
0.0128545	1	21	108.957	DOID:9000008 Graves Ophthalmopathy	https://download.rgd.mcw.edu/ontology/annotated_rgd_objects_by_ontology/with_terms/	PPARG
0.0133077	1	22	104.005	DOID:6039 uveal melanoma	https://download.rgd.mcw.edu/ontology/annotated_rgd_objects_by_ontology/with_terms/	VEGFA
0.0133077	1	22	104.005	DOID:9008824 Sarcopenia	https://download.rgd.mcw.edu/ontology/annotated_rgd_objects_by_ontology/with_terms/	BCL2
0.0133077	1	22	104.005	DOID:9002245 Intestinal Neoplasms	https://download.rgd.mcw.edu/ontology/annotated_rgd_objects_by_ontology/with_terms/	BCL2
0.0133077	1	22	104.005	DOID:13641 exfoliation syndrome	https://download.rgd.mcw.edu/ontology/annotated_rgd_objects_by_ontology/with_terms/	MMP9
0.0133077	1	22	104.005	DOID:9004713 Acute-Phase Reaction	https://download.rgd.mcw.edu/ontology/annotated_rgd_objects_by_ontology/with_terms/	HIF1A
0.0134972	2	351	13.0376	DOID:1612 breast cancer	https://download.rgd.mcw.edu/ontology/annotated_rgd_objects_by_ontology/with_terms/	STAT1 ESR1
0.0137504	1	23	99.4826	DOID:2741 bilirubin metabolic disorder	https://download.rgd.mcw.edu/ontology/annotated_rgd_objects_by_ontology/with_terms/	BCL2
0.0137504	1	23	99.4826	DOID:12716 newborn respiratory distress syndrome	https://download.rgd.mcw.edu/ontology/annotated_rgd_objects_by_ontology/with_terms/	VEGFA
0.0137504	1	23	99.4826	DOID:90 degenerative disc disease	https://download.rgd.mcw.edu/ontology/annotated_rgd_objects_by_ontology/with_terms/	MMP13
0.0137504	1	23	99.4826	DOID:2378 relapsing-remitting multiple sclerosis	https://download.rgd.mcw.edu/ontology/annotated_rgd_objects_by_ontology/with_terms/	MMP9
0.0142474	1	24	95.3375	DOID:9002884 Emphysema	https://download.rgd.mcw.edu/ontology/annotated_rgd_objects_by_ontology/with_terms/	MMP9
0.0142474	1	24	95.3375	DOID:13413 hepatic encephalopathy	https://download.rgd.mcw.edu/ontology/annotated_rgd_objects_by_ontology/with_terms/	HIF1A
0.0142474	1	24	95.3375	DOID:2999 granulosa cell tumor	https://download.rgd.mcw.edu/ontology/annotated_rgd_objects_by_ontology/with_terms/	VEGFA
0.0147041	1	25	91.524	DOID:1825 childhood absence epilepsy	https://download.rgd.mcw.edu/ontology/annotated_rgd_objects_by_ontology/with_terms/	MMP9
0.0147041	1	25	91.524	DOID:0060688 arteriovenous malformations of the brain	https://download.rgd.mcw.edu/ontology/annotated_rgd_objects_by_ontology/with_terms/	VEGFA
0.0147041	1	25	91.524	DOID:9002395 Hypothermia	https://download.rgd.mcw.edu/ontology/annotated_rgd_objects_by_ontology/with_terms/	BCL2
0.0147041	1	25	91.524	DOID:0050127 sinusitis	https://download.rgd.mcw.edu/ontology/annotated_rgd_objects_by_ontology/with_terms/	MMP9
0.0149188	1	26	88.0038	DOID:3247 rhabdomyosarcoma	https://download.rgd.mcw.edu/ontology/annotated_rgd_objects_by_ontology/with_terms/	VEGFA
0.0149188	1	26	88.0038	DOID:0111252 neurofibromatosis 2	https://download.rgd.mcw.edu/ontology/annotated_rgd_objects_by_ontology/with_terms/	VEGFA
0.0149188	1	26	88.0038	DOID:9001276 Failure to Thrive	https://download.rgd.mcw.edu/ontology/annotated_rgd_objects_by_ontology/with_terms/	STAT1
0.0149188	1	26	88.0038	DOID:841 extrinsic allergic alveolitis	https://download.rgd.mcw.edu/ontology/annotated_rgd_objects_by_ontology/with_terms/	VEGFA
0.0149188	1	26	88.0038	DOID:9002589 Bone Fractures	https://download.rgd.mcw.edu/ontology/annotated_rgd_objects_by_ontology/with_terms/	ESR1
0.0149188	1	26	88.0038	DOID:8719 in situ carcinoma	https://download.rgd.mcw.edu/ontology/annotated_rgd_objects_by_ontology/with_terms/	ESR1
0.0149188	1	26	88.0038	DOID:9006676 Micronuclei Chromosome-Defective	https://download.rgd.mcw.edu/ontology/annotated_rgd_objects_by_ontology/with_terms/	HIF1A
0.0149188	1	26	88.0038	DOID:10223 dermatomyositis	https://download.rgd.mcw.edu/ontology/annotated_rgd_objects_by_ontology/with_terms/	MMP9
0.0149188	1	26	88.0038	DOID:11396 pulmonary edema	https://download.rgd.mcw.edu/ontology/annotated_rgd_objects_by_ontology/with_terms/	VEGFA
0.0149188	1	26	88.0038	DOID:13025 retinopathy of prematurity	https://download.rgd.mcw.edu/ontology/annotated_rgd_objects_by_ontology/with_terms/	VEGFA
0.0149188	1	26	88.0038	DOID:9003139 Cardiac Fibrosis	https://download.rgd.mcw.edu/ontology/annotated_rgd_objects_by_ontology/with_terms/	MMP9
0.0154555	1	27	84.7444	DOID:3627 aortic aneurysm	https://download.rgd.mcw.edu/ontology/annotated_rgd_objects_by_ontology/with_terms/	MMP9
0.0158506	1	28	81.7179	DOID:10126 keratoconus	https://download.rgd.mcw.edu/ontology/annotated_rgd_objects_by_ontology/with_terms/	MMP2
0.0158506	1	28	81.7179	DOID:9005436 T-Cell Lymphoma	https://download.rgd.mcw.edu/ontology/annotated_rgd_objects_by_ontology/with_terms/	PPARG
0.0158506	1	28	81.7179	DOID:9002311 Experimental Autoimmune Myocarditis	https://download.rgd.mcw.edu/ontology/annotated_rgd_objects_by_ontology/with_terms/	PPARG
0.0158506	1	28	81.7179	DOID:9006262 Cytomegalovirus Infections	https://download.rgd.mcw.edu/ontology/annotated_rgd_objects_by_ontology/with_terms/	STAT1
0.0158506	1	28	81.7179	DOID:9000855 Radiation Injuries Experimental	https://download.rgd.mcw.edu/ontology/annotated_rgd_objects_by_ontology/with_terms/	HIF1A
0.0163072	1	29	78.9	DOID:5223 infertility	https://download.rgd.mcw.edu/ontology/annotated_rgd_objects_by_ontology/with_terms/	ESR1
0.0163072	1	29	78.9	DOID:8283 peritonitis	https://download.rgd.mcw.edu/ontology/annotated_rgd_objects_by_ontology/with_terms/	ESR1
0.0163072	1	29	78.9	DOID:4440 seminoma	https://download.rgd.mcw.edu/ontology/annotated_rgd_objects_by_ontology/with_terms/	VEGFA
0.0168298	1	30	76.27	DOID:9007956 Febrile Seizures	https://download.rgd.mcw.edu/ontology/annotated_rgd_objects_by_ontology/with_terms/	MMP9
0.0172757	1	31	73.8097	DOID:9003370 Dyslipidemias	https://download.rgd.mcw.edu/ontology/annotated_rgd_objects_by_ontology/with_terms/	PPARG
0.0172757	1	31	73.8097	DOID:9111 cutaneous leishmaniasis	https://download.rgd.mcw.edu/ontology/annotated_rgd_objects_by_ontology/with_terms/	MMP2
0.0172757	1	31	73.8097	DOID:10873 Kuhnt-Junius degeneration	https://download.rgd.mcw.edu/ontology/annotated_rgd_objects_by_ontology/with_terms/	VEGFA
0.0177157	1	32	71.5031	DOID:10325 silicosis	https://download.rgd.mcw.edu/ontology/annotated_rgd_objects_by_ontology/with_terms/	MMP13
0.0177157	1	32	71.5031	DOID:10976 membranous glomerulonephritis	https://download.rgd.mcw.edu/ontology/annotated_rgd_objects_by_ontology/with_terms/	MMP9
0.0177157	1	32	71.5031	DOID:3454 brain infarction	https://download.rgd.mcw.edu/ontology/annotated_rgd_objects_by_ontology/with_terms/	MMP9
0.0182269	1	33	69.3364	DOID:11723 Duchenne muscular dystrophy	https://download.rgd.mcw.edu/ontology/annotated_rgd_objects_by_ontology/with_terms/	MMP9
0.0185783	1	34	67.2971	DOID:11726 Emery-Dreifuss muscular dystrophy	https://download.rgd.mcw.edu/ontology/annotated_rgd_objects_by_ontology/with_terms/	ESR1
0.0185783	1	34	67.2971	DOID:6364 migraine	https://download.rgd.mcw.edu/ontology/annotated_rgd_objects_by_ontology/with_terms/	ESR1
0.0185783	1	34	67.2971	DOID:1307 dementia	https://download.rgd.mcw.edu/ontology/annotated_rgd_objects_by_ontology/with_terms/	BCL2
0.0185783	1	34	67.2971	DOID:9006618 Liver Metastasis	https://download.rgd.mcw.edu/ontology/annotated_rgd_objects_by_ontology/with_terms/	VEGFA
0.0185783	1	34	67.2971	DOID:9002644 Premature Aging	https://download.rgd.mcw.edu/ontology/annotated_rgd_objects_by_ontology/with_terms/	BCL2
0.0190012	1	35	65.3743	DOID:11830 myopia	https://download.rgd.mcw.edu/ontology/annotated_rgd_objects_by_ontology/with_terms/	MMP2
0.0190012	1	35	65.3743	DOID:2799 bronchiolitis obliterans	https://download.rgd.mcw.edu/ontology/annotated_rgd_objects_by_ontology/with_terms/	MMP9
0.0190012	1	35	65.3743	DOID:11132 prostatic hypertrophy	https://download.rgd.mcw.edu/ontology/annotated_rgd_objects_by_ontology/with_terms/	ESR1
0.019459	1	36	63.5583	DOID:9206 Barrett's esophagus	https://download.rgd.mcw.edu/ontology/annotated_rgd_objects_by_ontology/with_terms/	PPARG
0.019459	1	36	63.5583	DOID:10247 pleurisy	https://download.rgd.mcw.edu/ontology/annotated_rgd_objects_by_ontology/with_terms/	ESR1
0.0198717	1	37	61.8405	DOID:1070 primary open angle glaucoma	https://download.rgd.mcw.edu/ontology/annotated_rgd_objects_by_ontology/with_terms/	MMP9
0.0198717	1	37	61.8405	DOID:14227 azoospermia	https://download.rgd.mcw.edu/ontology/annotated_rgd_objects_by_ontology/with_terms/	BCL2
0.0198717	1	37	61.8405	DOID:0080998 acute necrotizing pancreatitis	https://download.rgd.mcw.edu/ontology/annotated_rgd_objects_by_ontology/with_terms/	MMP2
0.0203208	1	38	60.2132	DOID:9007 sudden infant death syndrome	https://download.rgd.mcw.edu/ontology/annotated_rgd_objects_by_ontology/with_terms/	VEGFA
0.0203208	1	38	60.2132	DOID:6688 autoimmune lymphoproliferative syndrome	https://download.rgd.mcw.edu/ontology/annotated_rgd_objects_by_ontology/with_terms/	MMP9
0.0208086	1	39	58.6692	DOID:9003061 Brain Injuries Traumatic	https://download.rgd.mcw.edu/ontology/annotated_rgd_objects_by_ontology/with_terms/	MMP9
0.0211642	1	40	57.2025	DOID:9279 hyperhomocysteinemia	https://download.rgd.mcw.edu/ontology/annotated_rgd_objects_by_ontology/with_terms/	MMP9
0.0211642	1	40	57.2025	DOID:0060496 respiratory allergy	https://download.rgd.mcw.edu/ontology/annotated_rgd_objects_by_ontology/with_terms/	VEGFA
0.0211642	1	40	57.2025	DOID:9006928 Viral Bronchiolitis	https://download.rgd.mcw.edu/ontology/annotated_rgd_objects_by_ontology/with_terms/	BCL2
0.0211642	1	40	57.2025	DOID:4481 allergic rhinitis	https://download.rgd.mcw.edu/ontology/annotated_rgd_objects_by_ontology/with_terms/	BCL2
0.0214272	1	41	55.8073	DOID:0111099 maturity-onset diabetes of the young type 1	https://download.rgd.mcw.edu/ontology/annotated_rgd_objects_by_ontology/with_terms/	PPARG
0.0214272	1	41	55.8073	DOID:11383 cryptorchidism	https://download.rgd.mcw.edu/ontology/annotated_rgd_objects_by_ontology/with_terms/	ESR1
0.0214272	1	41	55.8073	DOID:4467 clear cell renal cell carcinoma	https://download.rgd.mcw.edu/ontology/annotated_rgd_objects_by_ontology/with_terms/	VEGFA
0.0214272	1	41	55.8073	DOID:3082 interstitial lung disease	https://download.rgd.mcw.edu/ontology/annotated_rgd_objects_by_ontology/with_terms/	MMP9
0.0214272	1	41	55.8073	DOID:9004265 Endometrioid Carcinomas	https://download.rgd.mcw.edu/ontology/annotated_rgd_objects_by_ontology/with_terms/	ESR1
0.0214272	1	41	55.8073	DOID:2048 autoimmune hepatitis	https://download.rgd.mcw.edu/ontology/annotated_rgd_objects_by_ontology/with_terms/	VEGFA
0.0219014	1	42	54.4786	DOID:9008217 Hemorrhage	https://download.rgd.mcw.edu/ontology/annotated_rgd_objects_by_ontology/with_terms/	VEGFA
0.0223735	1	43	53.2116	DOID:9007456 Female Infertility	https://download.rgd.mcw.edu/ontology/annotated_rgd_objects_by_ontology/with_terms/	ESR1
0.0227073	1	44	52.0023	DOID:8692 myeloid leukemia	https://download.rgd.mcw.edu/ontology/annotated_rgd_objects_by_ontology/with_terms/	VEGFA
0.0227073	1	44	52.0023	DOID:0050848 obstructive sleep apnea	https://download.rgd.mcw.edu/ontology/annotated_rgd_objects_by_ontology/with_terms/	MMP9
0.0227073	1	44	52.0023	DOID:657 adenoma	https://download.rgd.mcw.edu/ontology/annotated_rgd_objects_by_ontology/with_terms/	BCL2
0.0227073	1	44	52.0023	DOID:0050855 renal fibrosis	https://download.rgd.mcw.edu/ontology/annotated_rgd_objects_by_ontology/with_terms/	MMP9
0.0230812	1	45	50.8467	DOID:9006945 Diabetic Cardiomyopathies	https://download.rgd.mcw.edu/ontology/annotated_rgd_objects_by_ontology/with_terms/	BCL2
0.0230812	1	45	50.8467	DOID:9001686 Acute Coronary Syndrome	https://download.rgd.mcw.edu/ontology/annotated_rgd_objects_by_ontology/with_terms/	MMP9
0.0230812	1	45	50.8467	DOID:9001600 Wounds and Injuries	https://download.rgd.mcw.edu/ontology/annotated_rgd_objects_by_ontology/with_terms/	VEGFA
0.0235429	1	46	49.7413	DOID:10762 portal hypertension	https://download.rgd.mcw.edu/ontology/annotated_rgd_objects_by_ontology/with_terms/	VEGFA
0.0239085	1	47	48.683	DOID:0060060 non-Hodgkin lymphoma	https://download.rgd.mcw.edu/ontology/annotated_rgd_objects_by_ontology/with_terms/	BCL2
0.0239085	1	47	48.683	DOID:9003566 Mesothelioma	https://download.rgd.mcw.edu/ontology/annotated_rgd_objects_by_ontology/with_terms/	ESR1
0.0239085	1	47	48.683	DOID:9008091 Optic Nerve Injuries	https://download.rgd.mcw.edu/ontology/annotated_rgd_objects_by_ontology/with_terms/	BCL2
0.0243647	1	48	47.6688	DOID:12306 vitiligo	https://download.rgd.mcw.edu/ontology/annotated_rgd_objects_by_ontology/with_terms/	ESR1
0.0252218	1	50	45.762	DOID:4001 ovarian carcinoma	https://download.rgd.mcw.edu/ontology/annotated_rgd_objects_by_ontology/with_terms/	MMP13
0.0252218	1	50	45.762	DOID:234 colon adenocarcinoma	https://download.rgd.mcw.edu/ontology/annotated_rgd_objects_by_ontology/with_terms/	BCL2
0.0252218	1	50	45.762	DOID:14250 Down syndrome	https://download.rgd.mcw.edu/ontology/annotated_rgd_objects_by_ontology/with_terms/	MMP9
0.0256215	1	51	44.8647	DOID:9007502 Brain Neoplasms	https://download.rgd.mcw.edu/ontology/annotated_rgd_objects_by_ontology/with_terms/	VEGFA
0.0256215	1	51	44.8647	DOID:8634 prostate carcinoma in situ	https://download.rgd.mcw.edu/ontology/annotated_rgd_objects_by_ontology/with_terms/	ESR1
0.0260179	1	52	44.0019	DOID:9008691 Liver Injury	https://download.rgd.mcw.edu/ontology/annotated_rgd_objects_by_ontology/with_terms/	MMP9
0.0260179	1	52	44.0019	DOID:9002910 Hearing Loss Noise-Induced	https://download.rgd.mcw.edu/ontology/annotated_rgd_objects_by_ontology/with_terms/	HIF1A
0.026956	1	54	42.3722	DOID:9006073 Graft vs Host Disease	https://download.rgd.mcw.edu/ontology/annotated_rgd_objects_by_ontology/with_terms/	VEGFA
0.0283821	1	57	40.1421	DOID:1240 leukemia	https://download.rgd.mcw.edu/ontology/annotated_rgd_objects_by_ontology/with_terms/	ESR1
0.0287087	1	58	39.45	DOID:0080690 RASopathy	https://download.rgd.mcw.edu/ontology/annotated_rgd_objects_by_ontology/with_terms/	PPARG
0.0287087	1	58	39.45	DOID:2526 prostate adenocarcinoma	https://download.rgd.mcw.edu/ontology/annotated_rgd_objects_by_ontology/with_terms/	STAT1
0.0287087	1	58	39.45	DOID:0050745 diffuse large B-cell lymphoma	https://download.rgd.mcw.edu/ontology/annotated_rgd_objects_by_ontology/with_terms/	BCL2
0.0290867	1	59	38.7814	DOID:3827 congenital diaphragmatic hernia	https://download.rgd.mcw.edu/ontology/annotated_rgd_objects_by_ontology/with_terms/	VEGFA
0.0290867	1	59	38.7814	DOID:1168 familial hyperlipidemia	https://download.rgd.mcw.edu/ontology/annotated_rgd_objects_by_ontology/with_terms/	MMP9
0.0295177	1	60	38.135	DOID:0060407 chromosome 18q deletion syndrome	https://download.rgd.mcw.edu/ontology/annotated_rgd_objects_by_ontology/with_terms/	BCL2
0.0302595	1	62	36.9048	DOID:0050592 asphyxiating thoracic dystrophy	https://download.rgd.mcw.edu/ontology/annotated_rgd_objects_by_ontology/with_terms/	MMP13
0.0302595	1	62	36.9048	DOID:0060318 acute promyelocytic leukemia	https://download.rgd.mcw.edu/ontology/annotated_rgd_objects_by_ontology/with_terms/	PPARG
0.0302595	1	62	36.9048	DOID:12361 Graves' disease	https://download.rgd.mcw.edu/ontology/annotated_rgd_objects_by_ontology/with_terms/	VEGFA
0.0302595	1	62	36.9048	DOID:1287 cardiovascular system disease	https://download.rgd.mcw.edu/ontology/annotated_rgd_objects_by_ontology/with_terms/	PPARG
0.030626	1	63	36.319	DOID:0050753 cerebellar ataxia	https://download.rgd.mcw.edu/ontology/annotated_rgd_objects_by_ontology/with_terms/	ESR1
0.030626	1	63	36.319	DOID:9005749 Necrosis	https://download.rgd.mcw.edu/ontology/annotated_rgd_objects_by_ontology/with_terms/	BCL2
0.0310477	1	64	35.7516	DOID:4362 cervical cancer	https://download.rgd.mcw.edu/ontology/annotated_rgd_objects_by_ontology/with_terms/	MMP13
0.0313501	1	65	35.2015	DOID:8725 vascular dementia	https://download.rgd.mcw.edu/ontology/annotated_rgd_objects_by_ontology/with_terms/	MMP2
0.0313501	1	65	35.2015	DOID:14557 primary pulmonary hypertension	https://download.rgd.mcw.edu/ontology/annotated_rgd_objects_by_ontology/with_terms/	PPARG
0.0313501	1	65	35.2015	DOID:0060001 withdrawal disorder	https://download.rgd.mcw.edu/ontology/annotated_rgd_objects_by_ontology/with_terms/	MMP9
0.0322419	1	67	34.1507	DOID:0060903 thrombosis	https://download.rgd.mcw.edu/ontology/annotated_rgd_objects_by_ontology/with_terms/	MMP9
0.0336032	1	70	32.6871	DOID:12894 Sjogren's syndrome	https://download.rgd.mcw.edu/ontology/annotated_rgd_objects_by_ontology/with_terms/	MMP9
0.0339503	1	71	32.2268	DOID:9000808 Hypercholesterolemia	https://download.rgd.mcw.edu/ontology/annotated_rgd_objects_by_ontology/with_terms/	VEGFA
0.0339503	1	71	32.2268	DOID:1883 hepatitis C	https://download.rgd.mcw.edu/ontology/annotated_rgd_objects_by_ontology/with_terms/	STAT1
0.0341687	1	72	31.7792	DOID:9008952 Breast Cancer Familial	https://download.rgd.mcw.edu/ontology/annotated_rgd_objects_by_ontology/with_terms/	ESR1
0.0341687	1	72	31.7792	DOID:8466 retinal degeneration	https://download.rgd.mcw.edu/ontology/annotated_rgd_objects_by_ontology/with_terms/	BCL2
0.0341687	1	72	31.7792	DOID:9001542 Albuminuria	https://download.rgd.mcw.edu/ontology/annotated_rgd_objects_by_ontology/with_terms/	MMP9
0.0341687	1	72	31.7792	DOID:10754 otitis media	https://download.rgd.mcw.edu/ontology/annotated_rgd_objects_by_ontology/with_terms/	VEGFA
0.0355062	1	75	30.508	DOID:700 mitochondrial metabolism disease	https://download.rgd.mcw.edu/ontology/annotated_rgd_objects_by_ontology/with_terms/	ESR1
0.0359066	1	76	30.1066	DOID:8552 chronic myeloid leukemia	https://download.rgd.mcw.edu/ontology/annotated_rgd_objects_by_ontology/with_terms/	VEGFA
0.0380225	1	81	28.2481	DOID:5409 lung small cell carcinoma	https://download.rgd.mcw.edu/ontology/annotated_rgd_objects_by_ontology/with_terms/	BCL2
0.0380225	1	81	28.2481	DOID:9002227 B-Cell Chronic Lymphocytic Leukemia	https://download.rgd.mcw.edu/ontology/annotated_rgd_objects_by_ontology/with_terms/	BCL2
0.0380225	1	81	28.2481	DOID:874 bacterial pneumonia	https://download.rgd.mcw.edu/ontology/annotated_rgd_objects_by_ontology/with_terms/	MMP9
0.0397241	1	85	26.9188	DOID:2746 glycogen storage disease V	https://download.rgd.mcw.edu/ontology/annotated_rgd_objects_by_ontology/with_terms/	HIF1A
0.0397241	1	85	26.9188	DOID:2986 IgA glomerulonephritis	https://download.rgd.mcw.edu/ontology/annotated_rgd_objects_by_ontology/with_terms/	MMP14
0.0400383	1	86	26.6058	DOID:114 heart disease	https://download.rgd.mcw.edu/ontology/annotated_rgd_objects_by_ontology/with_terms/	VEGFA
0.0400383	1	86	26.6058	DOID:576 proteinuria	https://download.rgd.mcw.edu/ontology/annotated_rgd_objects_by_ontology/with_terms/	VEGFA
0.0404228	1	87	26.3	DOID:4483 rhinitis	https://download.rgd.mcw.edu/ontology/annotated_rgd_objects_by_ontology/with_terms/	VEGFA
0.041567	1	90	25.4233	DOID:9000641 Pain	https://download.rgd.mcw.edu/ontology/annotated_rgd_objects_by_ontology/with_terms/	PPARG
0.041567	1	90	25.4233	DOID:2945 severe acute respiratory syndrome	https://download.rgd.mcw.edu/ontology/annotated_rgd_objects_by_ontology/with_terms/	STAT1
0.041567	1	90	25.4233	DOID:4195 hyperglycemia	https://download.rgd.mcw.edu/ontology/annotated_rgd_objects_by_ontology/with_terms/	MMP9
0.0419453	1	91	25.144	DOID:2957 pulmonary tuberculosis	https://download.rgd.mcw.edu/ontology/annotated_rgd_objects_by_ontology/with_terms/	MMP9
0.0427737	1	93	24.6032	DOID:9000528 Coronary Disease	https://download.rgd.mcw.edu/ontology/annotated_rgd_objects_by_ontology/with_terms/	VEGFA
0.043148	1	94	24.3415	DOID:2871 endometrial carcinoma	https://download.rgd.mcw.edu/ontology/annotated_rgd_objects_by_ontology/with_terms/	MMP9
0.0434433	1	95	24.0853	DOID:11198 DiGeorge syndrome	https://download.rgd.mcw.edu/ontology/annotated_rgd_objects_by_ontology/with_terms/	VEGFA
0.0434433	1	95	24.0853	DOID:409 liver disease	https://download.rgd.mcw.edu/ontology/annotated_rgd_objects_by_ontology/with_terms/	MMP9
0.0447093	1	98	23.348	DOID:1485 cystic fibrosis	https://download.rgd.mcw.edu/ontology/annotated_rgd_objects_by_ontology/with_terms/	MMP9
0.045523	1	100	22.881	DOID:12704 ataxia telangiectasia	https://download.rgd.mcw.edu/ontology/annotated_rgd_objects_by_ontology/with_terms/	MMP13
0.0458068	1	101	22.6545	DOID:5520 head and neck squamous cell carcinoma	https://download.rgd.mcw.edu/ontology/annotated_rgd_objects_by_ontology/with_terms/	MMP2
0.0458068	1	101	22.6545	DOID:3310 atopic dermatitis	https://download.rgd.mcw.edu/ontology/annotated_rgd_objects_by_ontology/with_terms/	MMP9
0.0466132	1	103	22.2146	DOID:0050589 inflammatory bowel disease	https://download.rgd.mcw.edu/ontology/annotated_rgd_objects_by_ontology/with_terms/	VEGFA
0.0477741	1	106	21.5858	DOID:14566 disease of cellular proliferation	https://download.rgd.mcw.edu/ontology/annotated_rgd_objects_by_ontology/with_terms/	VEGFA
0.0477741	1	106	21.5858	DOID:612 primary immunodeficiency disease	https://download.rgd.mcw.edu/ontology/annotated_rgd_objects_by_ontology/with_terms/	STAT1
0.0481308	1	107	21.3841	DOID:11394 adult respiratory distress syndrome	https://download.rgd.mcw.edu/ontology/annotated_rgd_objects_by_ontology/with_terms/	MMP9
0.0510302	1	114	20.0711	DOID:0060193 amyotrophic lateral sclerosis type 1	https://download.rgd.mcw.edu/ontology/annotated_rgd_objects_by_ontology/with_terms/	VEGFA
0.0510302	1	114	20.0711	DOID:9004657 Weight Gain	https://download.rgd.mcw.edu/ontology/annotated_rgd_objects_by_ontology/with_terms/	MMP2
0.051378	1	115	19.8965	DOID:9006810 Drug-Related Side Effects and Adverse Reactions	https://download.rgd.mcw.edu/ontology/annotated_rgd_objects_by_ontology/with_terms/	VEGFA
0.0517243	1	116	19.725	DOID:4989 pancreatitis	https://download.rgd.mcw.edu/ontology/annotated_rgd_objects_by_ontology/with_terms/	PPARG
0.0546752	1	123	18.6024	DOID:552 pneumonia	https://download.rgd.mcw.edu/ontology/annotated_rgd_objects_by_ontology/with_terms/	MMP9
0.05535	1	125	18.3048	DOID:9952 acute lymphoblastic leukemia	https://download.rgd.mcw.edu/ontology/annotated_rgd_objects_by_ontology/with_terms/	BCL2
0.05535	1	125	18.3048	DOID:1790 malignant mesothelioma	https://download.rgd.mcw.edu/ontology/annotated_rgd_objects_by_ontology/with_terms/	BCL2
0.0574081	1	130	17.6008	DOID:11446 sciatic neuropathy	https://download.rgd.mcw.edu/ontology/annotated_rgd_objects_by_ontology/with_terms/	MMP9
0.0607405	1	138	16.5804	DOID:557 kidney disease	https://download.rgd.mcw.edu/ontology/annotated_rgd_objects_by_ontology/with_terms/	MMP9
0.0619176	1	141	16.2277	DOID:0060071 pre-malignant neoplasm	https://download.rgd.mcw.edu/ontology/annotated_rgd_objects_by_ontology/with_terms/	VEGFA
0.0694568	1	159	14.3906	DOID:13580 cholestasis	https://download.rgd.mcw.edu/ontology/annotated_rgd_objects_by_ontology/with_terms/	MMP2
0.072291	1	166	13.7837	DOID:9351 diabetes mellitus	https://download.rgd.mcw.edu/ontology/annotated_rgd_objects_by_ontology/with_terms/	PPARG
0.0738482	1	170	13.4594	DOID:9452 fatty liver disease	https://download.rgd.mcw.edu/ontology/annotated_rgd_objects_by_ontology/with_terms/	PPARG
0.0741409	1	171	13.3807	DOID:2377 multiple sclerosis	https://download.rgd.mcw.edu/ontology/annotated_rgd_objects_by_ontology/with_terms/	MMP9
0.0780561	1	181	12.6414	DOID:9004538 Hearing Loss	https://download.rgd.mcw.edu/ontology/annotated_rgd_objects_by_ontology/with_terms/	STAT1
0.0780561	1	181	12.6414	DOID:9074 systemic lupus erythematosus	https://download.rgd.mcw.edu/ontology/annotated_rgd_objects_by_ontology/with_terms/	PPARG
0.0820678	1	191	11.9796	DOID:9004758 Brain-Lung-Thyroid Syndrome	https://download.rgd.mcw.edu/ontology/annotated_rgd_objects_by_ontology/with_terms/	MMP14
0.0831663	1	194	11.7943	DOID:10584 retinitis pigmentosa	https://download.rgd.mcw.edu/ontology/annotated_rgd_objects_by_ontology/with_terms/	VEGFA
0.091636	1	215	10.6423	DOID:9007692 Insulin Resistance	https://download.rgd.mcw.edu/ontology/annotated_rgd_objects_by_ontology/with_terms/	PPARG
0.0975771	1	230	9.94826	DOID:9744 type 1 diabetes mellitus	https://download.rgd.mcw.edu/ontology/annotated_rgd_objects_by_ontology/with_terms/	MMP9
0.125339	1	300	7.627	DOID:9000217 Stomach Neoplasms	https://download.rgd.mcw.edu/ontology/annotated_rgd_objects_by_ontology/with_terms/	PPARG
0.131521	2	1458	3.13868	DOID:630 genetic disease	https://download.rgd.mcw.edu/ontology/annotated_rgd_objects_by_ontology/with_terms/	PPARG STAT1
0.158063	1	386	5.92772	DOID:9007661 Dwarfism	https://download.rgd.mcw.edu/ontology/annotated_rgd_objects_by_ontology/with_terms/	STAT1
0.18464	1	458	4.99585	DOID:1826 epilepsy	https://download.rgd.mcw.edu/ontology/annotated_rgd_objects_by_ontology/with_terms/	MMP9
0.193091	1	482	4.7471	DOID:0060041 autism spectrum disorder	https://download.rgd.mcw.edu/ontology/annotated_rgd_objects_by_ontology/with_terms/	MMP9

## Sheet: enrichment_Disease allianceall
Enrichment FDR	nGenes	Pathway Genes	Fold Enrichment	Pathway	URL	Genes
3.17848e-11	6	68	201.891	DOID:2349 arteriosclerosis	HTTPS://WWW.ALLIANCEGENOME.ORG	MMP14 MMP2 MMP9 PPARG MMP13 ESR1
7.84512e-11	6	88	156.007	DOID:8398 osteoarthritis	HTTPS://WWW.ALLIANCEGENOME.ORG	HIF1A MMP2 BCL2 MMP9 MMP13 ESR1
3.71331e-10	7	276	58.0315	DOID:5844 myocardial infarction	HTTPS://WWW.ALLIANCEGENOME.ORG	VEGFA MMP9 MMP14 HIF1A MMP13 MMP2 ESR1
5.10346e-10	5	47	243.415	DOID:0060074 ductal carcinoma in situ	HTTPS://WWW.ALLIANCEGENOME.ORG	VEGFA HIF1A MMP2 MMP9 BCL2
5.87631e-10	6	142	96.6803	DOID:2316 brain ischemia	HTTPS://WWW.ALLIANCEGENOME.ORG	MMP9 MMP2 HIF1A MMP14 BCL2 MMP13
7.00556e-10	5	54	211.861	DOID:289 endometriosis	HTTPS://WWW.ALLIANCEGENOME.ORG	BCL2 MMP2 VEGFA MMP9 ESR1
1.48283e-09	4	17	538.376	DOID:10964 cholesteatoma of middle ear	HTTPS://WWW.ALLIANCEGENOME.ORG	VEGFA HIF1A MMP2 MMP9
1.48283e-09	7	393	40.755	DOID:10652 Alzheimer's disease	HTTPS://WWW.ALLIANCEGENOME.ORG	MMP9 BCL2 MMP2 HIF1A VEGFA PPARG ESR1
1.48283e-09	6	178	77.127	DOID:11054 urinary bladder cancer	HTTPS://WWW.ALLIANCEGENOME.ORG	VEGFA MMP9 MMP2 MMP13 BCL2 PPARG
1.56223e-09	6	187	73.415	DOID:6000 congestive heart failure	HTTPS://WWW.ALLIANCEGENOME.ORG	MMP9 MMP2 MMP13 MMP14 BCL2 HIF1A
1.71933e-09	6	193	71.1326	DOID:224 transient cerebral ischemia	HTTPS://WWW.ALLIANCEGENOME.ORG	BCL2 MMP9 MMP2 HIF1A PPARG ESR1
2.05472e-09	7	429	37.335	DOID:9352 type 2 diabetes mellitus	HTTPS://WWW.ALLIANCEGENOME.ORG	VEGFA HIF1A MMP9 MMP2 PPARG BCL2 ESR1
4.16191e-09	4	24	381.35	DOID:10941 intracranial aneurysm	HTTPS://WWW.ALLIANCEGENOME.ORG	MMP14 MMP9 MMP2 BCL2
9.14859e-09	6	265	51.806	DOID:10283 prostate cancer	HTTPS://WWW.ALLIANCEGENOME.ORG	ESR1 BCL2 MMP2 MMP13 VEGFA HIF1A
1.99449e-08	4	36	254.233	DOID:10808 gastric ulcer	HTTPS://WWW.ALLIANCEGENOME.ORG	MMP2 BCL2 MMP9 MMP13
2.09604e-08	4	37	247.362	DOID:0060224 atrial fibrillation	HTTPS://WWW.ALLIANCEGENOME.ORG	VEGFA MMP9 MMP2 HIF1A
2.20437e-08	4	38	240.853	DOID:7693 abdominal aortic aneurysm	HTTPS://WWW.ALLIANCEGENOME.ORG	MMP9 MMP14 MMP2 MMP13
3.24643e-08	3	7	980.614	DOID:12510 retinal ischemia	HTTPS://WWW.ALLIANCEGENOME.ORG	MMP9 HIF1A VEGFA
5.76855e-08	6	379	36.2232	DOID:10763 hypertension	HTTPS://WWW.ALLIANCEGENOME.ORG	VEGFA MMP9 HIF1A MMP2 PPARG BCL2
1.00107e-07	3	10	686.43	DOID:869 cholesteatoma	HTTPS://WWW.ALLIANCEGENOME.ORG	VEGFA MMP2 MMP9
1.11531e-07	5	187	61.1791	DOID:4450 renal cell carcinoma	HTTPS://WWW.ALLIANCEGENOME.ORG	VEGFA MMP9 MMP2 HIF1A BCL2
1.28083e-07	4	62	147.619	DOID:12236 primary biliary cholangitis	HTTPS://WWW.ALLIANCEGENOME.ORG	VEGFA MMP9 MMP2 MMP13
2.38489e-07	4	73	125.375	DOID:10591 pre-eclampsia	HTTPS://WWW.ALLIANCEGENOME.ORG	MMP2 MMP9 PPARG VEGFA
2.52815e-07	3	14	490.307	DOID:3319 lymphangioleiomyomatosis	HTTPS://WWW.ALLIANCEGENOME.ORG	ESR1 MMP9 STAT1
2.88096e-07	5	234	48.891	DOID:3908 lung non-small cell carcinoma	HTTPS://WWW.ALLIANCEGENOME.ORG	VEGFA MMP9 MMP2 ESR1 HIF1A
2.91643e-07	3	15	457.62	DOID:0002116 pterygium	HTTPS://WWW.ALLIANCEGENOME.ORG	VEGFA MMP9 MMP2
1.3658e-06	4	117	78.2256	DOID:8947 diabetic retinopathy	HTTPS://WWW.ALLIANCEGENOME.ORG	VEGFA HIF1A MMP9 MMP2
1.3658e-06	3	25	274.572	DOID:8923 skin melanoma	HTTPS://WWW.ALLIANCEGENOME.ORG	MMP2 MMP9 HIF1A
1.77146e-06	4	128	71.5031	DOID:7148 rheumatoid arthritis	HTTPS://WWW.ALLIANCEGENOME.ORG	VEGFA MMP9 HIF1A MMP14
1.77146e-06	4	127	72.0661	DOID:3525 middle cerebral artery infarction	HTTPS://WWW.ALLIANCEGENOME.ORG	VEGFA HIF1A MMP9 BCL2
2.06087e-06	4	134	68.3015	DOID:3393 coronary artery disease	HTTPS://WWW.ALLIANCEGENOME.ORG	VEGFA PPARG MMP9 ESR1
2.10714e-06	3	30	228.81	DOID:14004 thoracic aortic aneurysm	HTTPS://WWW.ALLIANCEGENOME.ORG	MMP14 MMP9 MMP2
2.74397e-06	3	33	208.009	DOID:4914 esophagus adenocarcinoma	HTTPS://WWW.ALLIANCEGENOME.ORG	MMP9 BCL2 MMP14
3.70714e-06	5	416	27.5012	DOID:9970 obesity	HTTPS://WWW.ALLIANCEGENOME.ORG	MMP9 ESR1 BCL2 STAT1 PPARG
4.09551e-06	2	3	1525.4	DOID:0080746 Sweet syndrome	HTTPS://WWW.ALLIANCEGENOME.ORG	MMP9 MMP2
4.18796e-06	4	166	55.1349	DOID:6432 pulmonary hypertension	HTTPS://WWW.ALLIANCEGENOME.ORG	MMP9 ESR1 HIF1A BCL2
4.77283e-06	3	41	167.422	DOID:11612 polycystic ovary syndrome	HTTPS://WWW.ALLIANCEGENOME.ORG	VEGFA MMP2 BCL2
5.00356e-06	3	42	163.436	DOID:1749 squamous cell carcinoma	HTTPS://WWW.ALLIANCEGENOME.ORG	MMP9 MMP2 BCL2
5.2397e-06	3	43	159.635	DOID:3407 carotid artery disease	HTTPS://WWW.ALLIANCEGENOME.ORG	MMP9 MMP2 PPARG
6.70623e-06	3	47	146.049	DOID:1686 glaucoma	HTTPS://WWW.ALLIANCEGENOME.ORG	MMP9 VEGFA BCL2
6.82426e-06	3	48	143.006	DOID:8991 cervix uteri carcinoma in situ	HTTPS://WWW.ALLIANCEGENOME.ORG	VEGFA MMP2 BCL2
6.82426e-06	2	4	1144.05	DOID:0111563 Sturge-Weber syndrome	HTTPS://WWW.ALLIANCEGENOME.ORG	MMP2 MMP9
8.00459e-06	3	51	134.594	DOID:4448 macular degeneration	HTTPS://WWW.ALLIANCEGENOME.ORG	MMP9 MMP2 ESR1
9.62295e-06	4	215	42.5693	DOID:9256 colorectal cancer	HTTPS://WWW.ALLIANCEGENOME.ORG	VEGFA HIF1A MMP2 MMP9
1.03823e-05	2	5	915.24	DOID:8717 decubitus ulcer	HTTPS://WWW.ALLIANCEGENOME.ORG	VEGFA HIF1A
1.03823e-05	2	5	915.24	DOID:13714 anodontia	HTTPS://WWW.ALLIANCEGENOME.ORG	MMP9 MMP13
1.26273e-05	3	61	112.53	DOID:13241 Behcet's disease	HTTPS://WWW.ALLIANCEGENOME.ORG	VEGFA MMP9 MMP2
1.64349e-05	3	67	102.452	DOID:11476 osteoporosis	HTTPS://WWW.ALLIANCEGENOME.ORG	MMP9 ESR1 BCL2
1.68386e-05	3	68	100.946	DOID:3587 pancreatic ductal carcinoma	HTTPS://WWW.ALLIANCEGENOME.ORG	MMP9 PPARG MMP2
1.80161e-05	3	70	98.0614	DOID:1909 melanoma	HTTPS://WWW.ALLIANCEGENOME.ORG	VEGFA ESR1 BCL2
1.96562e-05	2	7	653.743	DOID:0080176 meningococcal meningitis	HTTPS://WWW.ALLIANCEGENOME.ORG	MMP13 MMP9
1.96692e-05	3	73	94.0315	DOID:11984 hypertrophic cardiomyopathy	HTTPS://WWW.ALLIANCEGENOME.ORG	BCL2 MMP2 MMP9
2.35776e-05	3	78	88.0038	DOID:418 systemic scleroderma	HTTPS://WWW.ALLIANCEGENOME.ORG	VEGFA MMP9 ESR1
2.47465e-05	2	8	572.025	DOID:4079 heart valve disease	HTTPS://WWW.ALLIANCEGENOME.ORG	MMP9 MMP2
2.94505e-05	3	85	80.7565	DOID:3459 breast carcinoma	HTTPS://WWW.ALLIANCEGENOME.ORG	MMP14 ESR1 STAT1
2.99631e-05	3	86	79.8174	DOID:2671 transitional cell carcinoma	HTTPS://WWW.ALLIANCEGENOME.ORG	MMP14 MMP2 BCL2
3.01353e-05	2	9	508.467	DOID:0050852 limb ischemia	HTTPS://WWW.ALLIANCEGENOME.ORG	VEGFA HIF1A
3.48497e-05	3	92	74.612	DOID:3748 esophagus squamous cell carcinoma	HTTPS://WWW.ALLIANCEGENOME.ORG	MMP2 MMP9 MMP14
3.48497e-05	3	92	74.612	DOID:332 amyotrophic lateral sclerosis	HTTPS://WWW.ALLIANCEGENOME.ORG	VEGFA MMP9 MMP2
3.57773e-05	2	10	457.62	DOID:2738 pseudoxanthoma elasticum	HTTPS://WWW.ALLIANCEGENOME.ORG	VEGFA MMP2
3.59624e-05	3	94	73.0245	DOID:3021 acute kidney failure	HTTPS://WWW.ALLIANCEGENOME.ORG	HIF1A BCL2 PPARG
4.23074e-05	2	11	416.018	DOID:10588 adrenoleukodystrophy	HTTPS://WWW.ALLIANCEGENOME.ORG	MMP9 MMP2
5.4347e-05	3	109	62.9752	DOID:219 colon cancer	HTTPS://WWW.ALLIANCEGENOME.ORG	VEGFA BCL2 PPARG
5.80975e-05	2	13	352.015	DOID:0060108 brain glioma	HTTPS://WWW.ALLIANCEGENOME.ORG	VEGFA BCL2
6.57111e-05	2	14	326.871	DOID:3042 allergic contact dermatitis	HTTPS://WWW.ALLIANCEGENOME.ORG	VEGFA MMP9
6.57111e-05	2	14	326.871	DOID:14323 Marfan syndrome	HTTPS://WWW.ALLIANCEGENOME.ORG	MMP2 MMP14
7.46714e-05	2	15	305.08	DOID:13207 proliferative diabetic retinopathy	HTTPS://WWW.ALLIANCEGENOME.ORG	PPARG VEGFA
9.56017e-05	3	135	50.8467	DOID:783 end stage renal disease	HTTPS://WWW.ALLIANCEGENOME.ORG	MMP2 BCL2 PPARG
0.000102605	2	18	254.233	DOID:0050851 glomerulosclerosis	HTTPS://WWW.ALLIANCEGENOME.ORG	MMP9 PPARG
0.000102605	2	18	254.233	DOID:1073 renal hypertension	HTTPS://WWW.ALLIANCEGENOME.ORG	MMP2 MMP9
0.000102605	2	18	254.233	DOID:1727 retinal vein occlusion	HTTPS://WWW.ALLIANCEGENOME.ORG	VEGFA MMP2
0.000113057	2	19	240.853	DOID:9282 ocular hypertension	HTTPS://WWW.ALLIANCEGENOME.ORG	MMP2 MMP9
0.000122012	3	150	45.762	DOID:12930 dilated cardiomyopathy	HTTPS://WWW.ALLIANCEGENOME.ORG	MMP2 MMP14 BCL2
0.000122196	2	20	228.81	DOID:9477 pulmonary embolism	HTTPS://WWW.ALLIANCEGENOME.ORG	MMP2 MMP9
0.000130969	3	155	44.2858	DOID:3083 chronic obstructive pulmonary disease	HTTPS://WWW.ALLIANCEGENOME.ORG	VEGFA MMP9 STAT1
0.000131473	2	21	217.914	DOID:4724 brain edema	HTTPS://WWW.ALLIANCEGENOME.ORG	MMP9 VEGFA
0.000142709	2	22	208.009	DOID:13375 temporal arteritis	HTTPS://WWW.ALLIANCEGENOME.ORG	MMP9 MMP2
0.000154261	2	23	198.965	DOID:1561 cognitive disorder	HTTPS://WWW.ALLIANCEGENOME.ORG	MMP9 PPARG
0.000180518	2	25	183.048	DOID:13378 Kawasaki disease	HTTPS://WWW.ALLIANCEGENOME.ORG	MMP9 VEGFA
0.000228688	3	191	35.9387	DOID:1793 pancreatic cancer	HTTPS://WWW.ALLIANCEGENOME.ORG	MMP2 MMP9 PPARG
0.000254991	2	30	152.54	DOID:1312 focal segmental glomerulosclerosis	HTTPS://WWW.ALLIANCEGENOME.ORG	MMP9 MMP2
0.00026919	2	31	147.619	DOID:11713 diabetic angiopathy	HTTPS://WWW.ALLIANCEGENOME.ORG	MMP14 VEGFA
0.000301837	2	33	138.673	DOID:0080322 polycystic kidney disease	HTTPS://WWW.ALLIANCEGENOME.ORG	PPARG HIF1A
0.000316811	2	34	134.594	DOID:5517 stomach carcinoma	HTTPS://WWW.ALLIANCEGENOME.ORG	MMP2 MMP9
0.000391965	2	38	120.426	DOID:824 periodontitis	HTTPS://WWW.ALLIANCEGENOME.ORG	MMP2 MMP13
0.00042964	2	40	114.405	DOID:127 leiomyoma	HTTPS://WWW.ALLIANCEGENOME.ORG	MMP2 BCL2
0.000508759	2	44	104.005	DOID:4780 anti-basement membrane glomerulonephritis	HTTPS://WWW.ALLIANCEGENOME.ORG	MMP14 BCL2
0.000508759	2	44	104.005	DOID:9675 pulmonary emphysema	HTTPS://WWW.ALLIANCEGENOME.ORG	MMP9 MMP2
0.000536103	3	264	26.0011	DOID:2841 asthma	HTTPS://WWW.ALLIANCEGENOME.ORG	VEGFA MMP9 STAT1
0.000592605	2	48	95.3375	DOID:2154 nephroblastoma	HTTPS://WWW.ALLIANCEGENOME.ORG	HIF1A STAT1
0.000680846	2	52	88.0038	DOID:3008 invasive ductal carcinoma	HTTPS://WWW.ALLIANCEGENOME.ORG	MMP13 HIF1A
0.000680846	2	52	88.0038	DOID:9261 nasopharynx carcinoma	HTTPS://WWW.ALLIANCEGENOME.ORG	VEGFA BCL2
0.000699775	2	53	86.3434	DOID:1094 attention deficit hyperactivity disorder	HTTPS://WWW.ALLIANCEGENOME.ORG	MMP9 VEGFA
0.00119581	2	70	65.3743	DOID:4947 cholangiocarcinoma	HTTPS://WWW.ALLIANCEGENOME.ORG	MMP9 MMP2
0.00119581	2	70	65.3743	DOID:3068 glioblastoma	HTTPS://WWW.ALLIANCEGENOME.ORG	MMP9 MMP2
0.00158354	2	81	56.4963	DOID:8893 psoriasis	HTTPS://WWW.ALLIANCEGENOME.ORG	VEGFA HIF1A
0.00160602	2	82	55.8073	DOID:0080600 COVID-19	HTTPS://WWW.ALLIANCEGENOME.ORG	VEGFA MMP2
0.00167162	3	402	17.0754	DOID:684 hepatocellular carcinoma	HTTPS://WWW.ALLIANCEGENOME.ORG	VEGFA HIF1A PPARG
0.00173022	2	86	53.2116	DOID:3770 pulmonary fibrosis	HTTPS://WWW.ALLIANCEGENOME.ORG	MMP9 STAT1
0.00249958	2	104	44.0019	DOID:0050700 cardiomyopathy	HTTPS://WWW.ALLIANCEGENOME.ORG	MMP9 MMP2
0.00261855	2	107	42.7682	DOID:12858 Huntington's disease	HTTPS://WWW.ALLIANCEGENOME.ORG	BCL2 MMP9
0.00304325	2	116	39.45	DOID:1824 status epilepticus	HTTPS://WWW.ALLIANCEGENOME.ORG	MMP9 BCL2
0.00322435	1	3	762.7	DOID:0111252 neurofibromatosis 2	HTTPS://WWW.ALLIANCEGENOME.ORG	VEGFA
0.00322435	2	122	37.5098	DOID:2394 ovarian cancer	HTTPS://WWW.ALLIANCEGENOME.ORG	HIF1A ESR1
0.00322435	1	3	762.7	DOID:0111253 neurofibromatosis 1	HTTPS://WWW.ALLIANCEGENOME.ORG	VEGFA
0.00322435	1	3	762.7	DOID:3087 gingivitis	HTTPS://WWW.ALLIANCEGENOME.ORG	VEGFA
0.00322435	1	3	762.7	DOID:9286 priapism	HTTPS://WWW.ALLIANCEGENOME.ORG	BCL2
0.00322435	1	3	762.7	DOID:11613 hyperandrogenism	HTTPS://WWW.ALLIANCEGENOME.ORG	PPARG
0.00322435	1	3	762.7	DOID:1687 neovascular glaucoma	HTTPS://WWW.ALLIANCEGENOME.ORG	VEGFA
0.00322435	1	3	762.7	DOID:4250 conjunctivochalasis	HTTPS://WWW.ALLIANCEGENOME.ORG	MMP9
0.00322435	1	3	762.7	DOID:0080933 immunoglobulin light chain amyloidosis	HTTPS://WWW.ALLIANCEGENOME.ORG	MMP2
0.00322435	2	122	37.5098	DOID:9119 acute myeloid leukemia	HTTPS://WWW.ALLIANCEGENOME.ORG	BCL2 VEGFA
0.00322435	1	3	762.7	DOID:799 varicose veins	HTTPS://WWW.ALLIANCEGENOME.ORG	MMP9
0.00391698	1	4	572.025	DOID:12935 alcoholic cardiomyopathy	HTTPS://WWW.ALLIANCEGENOME.ORG	PPARG
0.00391698	2	143	32.0014	DOID:5082 liver cirrhosis	HTTPS://WWW.ALLIANCEGENOME.ORG	VEGFA MMP2
0.00391698	1	4	572.025	DOID:0050440 familial partial lipodystrophy	HTTPS://WWW.ALLIANCEGENOME.ORG	PPARG
0.00391698	1	4	572.025	DOID:8505 dermatitis herpetiformis	HTTPS://WWW.ALLIANCEGENOME.ORG	VEGFA
0.00391698	1	4	572.025	DOID:3179 inverted papilloma	HTTPS://WWW.ALLIANCEGENOME.ORG	VEGFA
0.00391698	1	4	572.025	DOID:0080207 CAKUT2	HTTPS://WWW.ALLIANCEGENOME.ORG	MMP9
0.00391698	1	4	572.025	DOID:2508 Takayasu's arteritis	HTTPS://WWW.ALLIANCEGENOME.ORG	MMP9
0.00391698	1	4	572.025	DOID:0080334 aortic valve disease 2	HTTPS://WWW.ALLIANCEGENOME.ORG	MMP2
0.00391698	1	4	572.025	DOID:646 viral encephalitis	HTTPS://WWW.ALLIANCEGENOME.ORG	MMP9
0.00391698	1	4	572.025	DOID:14261 fragile X syndrome	HTTPS://WWW.ALLIANCEGENOME.ORG	MMP9
0.00391698	1	4	572.025	DOID:8691 mycosis fungoides	HTTPS://WWW.ALLIANCEGENOME.ORG	HIF1A
0.00463369	1	5	457.62	DOID:8029 sporadic breast cancer	HTTPS://WWW.ALLIANCEGENOME.ORG	ESR1
0.00463369	1	5	457.62	DOID:8440 ileus	HTTPS://WWW.ALLIANCEGENOME.ORG	MMP9
0.00463369	1	5	457.62	DOID:8506 bullous pemphigoid	HTTPS://WWW.ALLIANCEGENOME.ORG	VEGFA
0.00463369	1	5	457.62	DOID:0050185 erythema multiforme	HTTPS://WWW.ALLIANCEGENOME.ORG	VEGFA
0.00463369	1	5	457.62	DOID:3314 angiomyolipoma	HTTPS://WWW.ALLIANCEGENOME.ORG	STAT1
0.00463369	1	5	457.62	DOID:8549 chronic ulcer of skin	HTTPS://WWW.ALLIANCEGENOME.ORG	MMP9
0.00463369	1	5	457.62	DOID:6195 conjunctivitis	HTTPS://WWW.ALLIANCEGENOME.ORG	MMP2
0.00500119	2	170	26.9188	DOID:10534 stomach cancer	HTTPS://WWW.ALLIANCEGENOME.ORG	BCL2 MMP9
0.00523937	1	6	381.35	DOID:2560 morphine dependence	HTTPS://WWW.ALLIANCEGENOME.ORG	BCL2
0.00523937	1	6	381.35	DOID:9563 bronchiectasis	HTTPS://WWW.ALLIANCEGENOME.ORG	MMP9
0.00523937	1	6	381.35	DOID:2234 focal epilepsy	HTTPS://WWW.ALLIANCEGENOME.ORG	MMP9
0.00523937	1	6	381.35	DOID:9810 polyarteritis nodosa	HTTPS://WWW.ALLIANCEGENOME.ORG	VEGFA
0.00523937	1	6	381.35	DOID:1584 acute chest syndrome	HTTPS://WWW.ALLIANCEGENOME.ORG	VEGFA
0.00523937	1	6	381.35	DOID:1245 vulva cancer	HTTPS://WWW.ALLIANCEGENOME.ORG	MMP13
0.00523937	1	6	381.35	DOID:0080177 hepatic veno-occlusive disease	HTTPS://WWW.ALLIANCEGENOME.ORG	MMP9
0.0057788	1	7	326.871	DOID:2596 larynx cancer	HTTPS://WWW.ALLIANCEGENOME.ORG	VEGFA
0.0057788	1	7	326.871	DOID:9007 sudden infant death syndrome	HTTPS://WWW.ALLIANCEGENOME.ORG	VEGFA
0.0057788	1	7	326.871	DOID:11294 arteriovenous malformation	HTTPS://WWW.ALLIANCEGENOME.ORG	MMP9
0.0057788	1	7	326.871	DOID:1657 ventricular septal defect	HTTPS://WWW.ALLIANCEGENOME.ORG	MMP9
0.0057788	1	7	326.871	DOID:811 lipodystrophy	HTTPS://WWW.ALLIANCEGENOME.ORG	PPARG
0.0057788	1	7	326.871	DOID:1724 duodenal ulcer	HTTPS://WWW.ALLIANCEGENOME.ORG	VEGFA
0.0057788	1	7	326.871	DOID:0050850 diabetic encephalopathy	HTTPS://WWW.ALLIANCEGENOME.ORG	PPARG
0.0057788	1	7	326.871	DOID:12337 varicocele	HTTPS://WWW.ALLIANCEGENOME.ORG	HIF1A
0.00638584	1	8	286.012	DOID:0060193 amyotrophic lateral sclerosis type 1	HTTPS://WWW.ALLIANCEGENOME.ORG	VEGFA
0.00638584	1	8	286.012	DOID:13515 tuberous sclerosis	HTTPS://WWW.ALLIANCEGENOME.ORG	MMP9
0.00638584	1	8	286.012	DOID:900 hepatopulmonary syndrome	HTTPS://WWW.ALLIANCEGENOME.ORG	VEGFA
0.00638584	1	8	286.012	DOID:4644 epidermolysis bullosa simplex	HTTPS://WWW.ALLIANCEGENOME.ORG	MMP9
0.00638584	2	206	22.2146	DOID:1574 alcohol use disorder	HTTPS://WWW.ALLIANCEGENOME.ORG	MMP2 MMP9
0.00699849	1	9	254.233	DOID:5425 ovarian hyperstimulation syndrome	HTTPS://WWW.ALLIANCEGENOME.ORG	VEGFA
0.00699849	1	9	254.233	DOID:0050697 chorioamnionitis	HTTPS://WWW.ALLIANCEGENOME.ORG	MMP9
0.00699849	1	9	254.233	DOID:5223 infertility	HTTPS://WWW.ALLIANCEGENOME.ORG	ESR1
0.00699849	1	9	254.233	DOID:5295 intestinal disease	HTTPS://WWW.ALLIANCEGENOME.ORG	BCL2
0.00753313	1	10	228.81	DOID:14221 abdominal obesity-metabolic syndrome 1	HTTPS://WWW.ALLIANCEGENOME.ORG	BCL2
0.00753313	1	10	228.81	DOID:0050784 primary progressive multiple sclerosis	HTTPS://WWW.ALLIANCEGENOME.ORG	MMP9
0.00753313	1	10	228.81	DOID:0050873 follicular lymphoma	HTTPS://WWW.ALLIANCEGENOME.ORG	BCL2
0.00753313	1	10	228.81	DOID:14557 primary pulmonary hypertension	HTTPS://WWW.ALLIANCEGENOME.ORG	PPARG
0.00753313	1	10	228.81	DOID:2696 Leydig cell tumor	HTTPS://WWW.ALLIANCEGENOME.ORG	ESR1
0.00793961	1	11	208.009	DOID:0060643 primary sclerosing cholangitis	HTTPS://WWW.ALLIANCEGENOME.ORG	VEGFA
0.00793961	1	11	208.009	DOID:0060611 abdominal obesity-metabolic syndrome	HTTPS://WWW.ALLIANCEGENOME.ORG	PPARG
0.00793961	1	11	208.009	DOID:9470 bacterial meningitis	HTTPS://WWW.ALLIANCEGENOME.ORG	MMP9
0.00793961	1	11	208.009	DOID:8869 neuromyelitis optica	HTTPS://WWW.ALLIANCEGENOME.ORG	MMP9
0.00793961	1	11	208.009	DOID:0050827 rheumatic heart disease	HTTPS://WWW.ALLIANCEGENOME.ORG	MMP9
0.00793961	1	11	208.009	DOID:4449 macular retinal edema	HTTPS://WWW.ALLIANCEGENOME.ORG	VEGFA
0.00793961	1	11	208.009	DOID:13550 angle-closure glaucoma	HTTPS://WWW.ALLIANCEGENOME.ORG	MMP9
0.00840941	1	12	190.675	DOID:0060688 arteriovenous malformations of the brain	HTTPS://WWW.ALLIANCEGENOME.ORG	VEGFA
0.00840941	1	12	190.675	DOID:13948 bladder neck obstruction	HTTPS://WWW.ALLIANCEGENOME.ORG	HIF1A
0.00840941	1	12	190.675	DOID:0080745 polymyositis	HTTPS://WWW.ALLIANCEGENOME.ORG	MMP9
0.00840941	1	12	190.675	DOID:9655 oral mucosa leukoplakia	HTTPS://WWW.ALLIANCEGENOME.ORG	BCL2
0.00840941	1	12	190.675	DOID:12689 acoustic neuroma	HTTPS://WWW.ALLIANCEGENOME.ORG	VEGFA
0.00880309	1	13	176.008	DOID:2741 bilirubin metabolic disorder	HTTPS://WWW.ALLIANCEGENOME.ORG	BCL2
0.00880309	1	13	176.008	DOID:106 pleural tuberculosis	HTTPS://WWW.ALLIANCEGENOME.ORG	MMP9
0.00880309	1	13	176.008	DOID:11396 pulmonary edema	HTTPS://WWW.ALLIANCEGENOME.ORG	VEGFA
0.00880309	1	13	176.008	DOID:10126 keratoconus	HTTPS://WWW.ALLIANCEGENOME.ORG	MMP2
0.00880309	1	13	176.008	DOID:13139 crescentic glomerulonephritis	HTTPS://WWW.ALLIANCEGENOME.ORG	MMP9
0.00880309	1	13	176.008	DOID:2055 post-traumatic stress disorder	HTTPS://WWW.ALLIANCEGENOME.ORG	BCL2
0.00927121	1	14	163.436	DOID:321 tropical spastic paraparesis	HTTPS://WWW.ALLIANCEGENOME.ORG	MMP2
0.00927121	1	14	163.436	DOID:6039 uveal melanoma	HTTPS://WWW.ALLIANCEGENOME.ORG	VEGFA
0.00927121	1	14	163.436	DOID:8544 chronic fatigue syndrome	HTTPS://WWW.ALLIANCEGENOME.ORG	VEGFA
0.00927121	1	14	163.436	DOID:12716 newborn respiratory distress syndrome	HTTPS://WWW.ALLIANCEGENOME.ORG	VEGFA
0.00982412	1	15	152.54	DOID:13641 exfoliation syndrome	HTTPS://WWW.ALLIANCEGENOME.ORG	MMP9
0.00982412	1	15	152.54	DOID:8283 peritonitis	HTTPS://WWW.ALLIANCEGENOME.ORG	ESR1
0.0102553	1	16	143.006	DOID:6364 migraine	HTTPS://WWW.ALLIANCEGENOME.ORG	ESR1
0.0102553	1	16	143.006	DOID:2999 granulosa cell tumor	HTTPS://WWW.ALLIANCEGENOME.ORG	VEGFA
0.0102553	1	16	143.006	DOID:13810 familial hypercholesterolemia	HTTPS://WWW.ALLIANCEGENOME.ORG	MMP9
0.0102553	1	16	143.006	DOID:9111 cutaneous leishmaniasis	HTTPS://WWW.ALLIANCEGENOME.ORG	MMP2
0.0107239	1	17	134.594	DOID:11383 cryptorchidism	HTTPS://WWW.ALLIANCEGENOME.ORG	ESR1
0.0107239	1	17	134.594	DOID:13413 hepatic encephalopathy	HTTPS://WWW.ALLIANCEGENOME.ORG	HIF1A
0.0107239	1	17	134.594	DOID:841 extrinsic allergic alveolitis	HTTPS://WWW.ALLIANCEGENOME.ORG	VEGFA
0.0111778	2	313	14.6204	DOID:1612 breast cancer	HTTPS://WWW.ALLIANCEGENOME.ORG	ESR1 STAT1
0.0111778	1	18	127.117	DOID:2876 laryngeal squamous cell carcinoma	HTTPS://WWW.ALLIANCEGENOME.ORG	MMP2
0.0111778	1	18	127.117	DOID:11981 morbid obesity	HTTPS://WWW.ALLIANCEGENOME.ORG	HIF1A
0.0115593	1	19	120.426	DOID:1825 childhood absence epilepsy	HTTPS://WWW.ALLIANCEGENOME.ORG	MMP9
0.0115593	1	19	120.426	DOID:11830 myopia	HTTPS://WWW.ALLIANCEGENOME.ORG	MMP2
0.0115593	1	19	120.426	DOID:14018 alcoholic liver cirrhosis	HTTPS://WWW.ALLIANCEGENOME.ORG	MMP13
0.0115593	1	19	120.426	DOID:90 degenerative disc disease	HTTPS://WWW.ALLIANCEGENOME.ORG	MMP13
0.0119256	1	20	114.405	DOID:10159 osteonecrosis	HTTPS://WWW.ALLIANCEGENOME.ORG	HIF1A
0.0119256	1	20	114.405	DOID:2378 relapsing-remitting multiple sclerosis	HTTPS://WWW.ALLIANCEGENOME.ORG	MMP9
0.0119256	1	20	114.405	DOID:10325 silicosis	HTTPS://WWW.ALLIANCEGENOME.ORG	MMP13
0.0119256	1	20	114.405	DOID:10247 pleurisy	HTTPS://WWW.ALLIANCEGENOME.ORG	ESR1
0.0123371	1	21	108.957	DOID:10223 dermatomyositis	HTTPS://WWW.ALLIANCEGENOME.ORG	MMP9
0.0123371	1	21	108.957	DOID:13025 retinopathy of prematurity	HTTPS://WWW.ALLIANCEGENOME.ORG	VEGFA
0.0123371	1	21	108.957	DOID:0050127 sinusitis	HTTPS://WWW.ALLIANCEGENOME.ORG	MMP9
0.0127978	1	22	104.005	DOID:11198 DiGeorge syndrome	HTTPS://WWW.ALLIANCEGENOME.ORG	VEGFA
0.0127978	1	22	104.005	DOID:2048 autoimmune hepatitis	HTTPS://WWW.ALLIANCEGENOME.ORG	VEGFA
0.013889	1	24	95.3375	DOID:1520 colon carcinoma	HTTPS://WWW.ALLIANCEGENOME.ORG	VEGFA
0.0142602	1	25	91.524	DOID:8719 in situ carcinoma	HTTPS://WWW.ALLIANCEGENOME.ORG	ESR1
0.0142602	1	25	91.524	DOID:0060903 thrombosis	HTTPS://WWW.ALLIANCEGENOME.ORG	MMP9
0.0142602	1	25	91.524	DOID:3454 brain infarction	HTTPS://WWW.ALLIANCEGENOME.ORG	MMP9
0.0146208	1	26	88.0038	DOID:874 bacterial pneumonia	HTTPS://WWW.ALLIANCEGENOME.ORG	MMP9
0.0146208	1	26	88.0038	DOID:1307 dementia	HTTPS://WWW.ALLIANCEGENOME.ORG	BCL2
0.0146208	1	26	88.0038	DOID:2799 bronchiolitis obliterans	HTTPS://WWW.ALLIANCEGENOME.ORG	MMP9
0.0150402	1	27	84.7444	DOID:10976 membranous glomerulonephritis	HTTPS://WWW.ALLIANCEGENOME.ORG	MMP9
0.0150402	1	27	84.7444	DOID:11132 prostatic hypertrophy	HTTPS://WWW.ALLIANCEGENOME.ORG	ESR1
0.0154518	1	28	81.7179	DOID:10873 Kuhnt-Junius degeneration	HTTPS://WWW.ALLIANCEGENOME.ORG	VEGFA
0.0154518	1	28	81.7179	DOID:4440 seminoma	HTTPS://WWW.ALLIANCEGENOME.ORG	VEGFA
0.0158557	1	29	78.9	DOID:1287 cardiovascular system disease	HTTPS://WWW.ALLIANCEGENOME.ORG	PPARG
0.0158557	1	29	78.9	DOID:1070 primary open angle glaucoma	HTTPS://WWW.ALLIANCEGENOME.ORG	MMP9
0.0163253	1	30	76.27	DOID:12306 vitiligo	HTTPS://WWW.ALLIANCEGENOME.ORG	ESR1
0.0167906	1	31	73.8097	DOID:3082 interstitial lung disease	HTTPS://WWW.ALLIANCEGENOME.ORG	MMP9
0.0170234	1	32	71.5031	DOID:4481 allergic rhinitis	HTTPS://WWW.ALLIANCEGENOME.ORG	BCL2
0.0170234	1	32	71.5031	DOID:8725 vascular dementia	HTTPS://WWW.ALLIANCEGENOME.ORG	MMP2
0.0170234	1	32	71.5031	DOID:0050855 renal fibrosis	HTTPS://WWW.ALLIANCEGENOME.ORG	MMP9
0.0170234	1	32	71.5031	DOID:3827 congenital diaphragmatic hernia	HTTPS://WWW.ALLIANCEGENOME.ORG	VEGFA
0.0173987	1	33	69.3364	DOID:2526 prostate adenocarcinoma	HTTPS://WWW.ALLIANCEGENOME.ORG	STAT1
0.0173987	1	33	69.3364	DOID:1074 kidney failure	HTTPS://WWW.ALLIANCEGENOME.ORG	HIF1A
0.0182074	1	35	65.3743	DOID:326 ischemia	HTTPS://WWW.ALLIANCEGENOME.ORG	MMP14
0.0182074	1	35	65.3743	DOID:5409 lung small cell carcinoma	HTTPS://WWW.ALLIANCEGENOME.ORG	BCL2
0.0182074	1	35	65.3743	DOID:0080998 acute necrotizing pancreatitis	HTTPS://WWW.ALLIANCEGENOME.ORG	MMP2
0.0185639	1	36	63.5583	DOID:8634 prostate carcinoma in situ	HTTPS://WWW.ALLIANCEGENOME.ORG	ESR1
0.0185639	1	36	63.5583	DOID:898 autosomal dominant polycystic kidney disease	HTTPS://WWW.ALLIANCEGENOME.ORG	MMP9
0.0189141	1	37	61.8405	DOID:1875 impotence	HTTPS://WWW.ALLIANCEGENOME.ORG	BCL2
0.0189141	1	37	61.8405	DOID:234 colon adenocarcinoma	HTTPS://WWW.ALLIANCEGENOME.ORG	BCL2
0.0203494	1	40	57.2025	DOID:1168 familial hyperlipidemia	HTTPS://WWW.ALLIANCEGENOME.ORG	MMP9
0.0211798	1	42	54.4786	DOID:0050848 obstructive sleep apnea	HTTPS://WWW.ALLIANCEGENOME.ORG	MMP9
0.0211798	1	42	54.4786	DOID:4001 ovarian carcinoma	HTTPS://WWW.ALLIANCEGENOME.ORG	MMP13
0.0215895	1	43	53.2116	DOID:14250 Down syndrome	HTTPS://WWW.ALLIANCEGENOME.ORG	MMP9
0.0219047	1	44	52.0023	DOID:2871 endometrial carcinoma	HTTPS://WWW.ALLIANCEGENOME.ORG	MMP9
0.0219047	1	44	52.0023	DOID:10762 portal hypertension	HTTPS://WWW.ALLIANCEGENOME.ORG	VEGFA
0.0227971	1	46	49.7413	DOID:9743 diabetic neuropathy	HTTPS://WWW.ALLIANCEGENOME.ORG	VEGFA
0.023098	1	47	48.683	DOID:11394 adult respiratory distress syndrome	HTTPS://WWW.ALLIANCEGENOME.ORG	MMP9
0.023098	1	47	48.683	DOID:576 proteinuria	HTTPS://WWW.ALLIANCEGENOME.ORG	VEGFA
0.023489	1	48	47.6688	DOID:12361 Graves' disease	HTTPS://WWW.ALLIANCEGENOME.ORG	VEGFA
0.0238766	1	49	46.6959	DOID:8466 retinal degeneration	HTTPS://WWW.ALLIANCEGENOME.ORG	BCL2
0.0245433	1	51	44.8647	DOID:2986 IgA glomerulonephritis	HTTPS://WWW.ALLIANCEGENOME.ORG	MMP14
0.0245433	1	51	44.8647	DOID:4195 hyperglycemia	HTTPS://WWW.ALLIANCEGENOME.ORG	MMP9
0.0245433	1	51	44.8647	DOID:1936 atherosclerosis	HTTPS://WWW.ALLIANCEGENOME.ORG	MMP2
0.0249199	1	52	44.0019	DOID:4989 pancreatitis	HTTPS://WWW.ALLIANCEGENOME.ORG	PPARG
0.0252934	1	53	43.1717	DOID:8552 chronic myeloid leukemia	HTTPS://WWW.ALLIANCEGENOME.ORG	VEGFA
0.0256637	1	54	42.3722	DOID:3328 temporal lobe epilepsy	HTTPS://WWW.ALLIANCEGENOME.ORG	MMP9
0.026031	1	55	41.6018	DOID:12894 Sjogren's syndrome	HTTPS://WWW.ALLIANCEGENOME.ORG	MMP9
0.0263951	1	56	40.8589	DOID:1883 hepatitis C	HTTPS://WWW.ALLIANCEGENOME.ORG	STAT1
0.0267563	1	57	40.1421	DOID:0050589 inflammatory bowel disease	HTTPS://WWW.ALLIANCEGENOME.ORG	VEGFA
0.0271144	1	58	39.45	DOID:2945 severe acute respiratory syndrome	HTTPS://WWW.ALLIANCEGENOME.ORG	STAT1
0.0278219	1	60	38.135	DOID:4362 cervical cancer	HTTPS://WWW.ALLIANCEGENOME.ORG	MMP13
0.0278219	1	60	38.135	DOID:13580 cholestasis	HTTPS://WWW.ALLIANCEGENOME.ORG	MMP2
0.0286275	1	62	36.9048	DOID:2921 glomerulonephritis	HTTPS://WWW.ALLIANCEGENOME.ORG	VEGFA
0.0294262	1	64	35.7516	DOID:850 lung disease	HTTPS://WWW.ALLIANCEGENOME.ORG	MMP9
0.0296529	1	65	35.2015	DOID:8778 Crohn's disease	HTTPS://WWW.ALLIANCEGENOME.ORG	VEGFA
0.0296529	1	65	35.2015	DOID:0080855 Parkinsonism	HTTPS://WWW.ALLIANCEGENOME.ORG	ESR1
0.0326769	1	72	31.7792	DOID:8577 ulcerative colitis	HTTPS://WWW.ALLIANCEGENOME.ORG	VEGFA
0.0329993	1	73	31.3438	DOID:4483 rhinitis	HTTPS://WWW.ALLIANCEGENOME.ORG	VEGFA
0.033319	1	74	30.9203	DOID:557 kidney disease	HTTPS://WWW.ALLIANCEGENOME.ORG	MMP9
0.0335107	1	75	30.508	DOID:9538 multiple myeloma	HTTPS://WWW.ALLIANCEGENOME.ORG	VEGFA
0.0335107	1	75	30.508	DOID:10584 retinitis pigmentosa	HTTPS://WWW.ALLIANCEGENOME.ORG	VEGFA
0.0351391	1	79	28.9633	DOID:9452 fatty liver disease	HTTPS://WWW.ALLIANCEGENOME.ORG	PPARG
0.0358812	1	81	28.2481	DOID:1682 congenital heart disease	HTTPS://WWW.ALLIANCEGENOME.ORG	VEGFA
0.037051	1	84	27.2393	DOID:1485 cystic fibrosis	HTTPS://WWW.ALLIANCEGENOME.ORG	MMP9
0.0390738	1	89	25.709	DOID:9952 acute lymphoblastic leukemia	HTTPS://WWW.ALLIANCEGENOME.ORG	BCL2
0.050048	1	115	19.8965	DOID:2377 multiple sclerosis	HTTPS://WWW.ALLIANCEGENOME.ORG	MMP9
0.0519825	1	120	19.0675	DOID:11446 sciatic neuropathy	HTTPS://WWW.ALLIANCEGENOME.ORG	MMP9
0.0526361	1	122	18.7549	DOID:3070 high grade glioma	HTTPS://WWW.ALLIANCEGENOME.ORG	MMP2
0.0562151	1	131	17.4664	DOID:9074 systemic lupus erythematosus	HTTPS://WWW.ALLIANCEGENOME.ORG	PPARG
0.0618286	1	145	15.78	DOID:0060041 autism spectrum disorder	HTTPS://WWW.ALLIANCEGENOME.ORG	MMP9
0.0628439	1	148	15.4601	DOID:1826 epilepsy	HTTPS://WWW.ALLIANCEGENOME.ORG	MMP9
